# Supplementary material for: Nationwide Trends in Bacterial Meningitis before the Introduction of 13-Valent Pneumococcal Conjugate Vaccine—Burkina Faso, 2011–2013
Source: PLoS One. 2016 Nov 10;11(11):e0166384. doi: 10.1371/journal.pone.0166384 (PMC5104358; doi:10.1371/journal.pone.0166384)
Supplement: S1 File — (XLSX) [file pone.0166384.s001.xlsx]

## Sheet: data dictionary
S1 File. Dataset
Variable	Legend
Observation	Unique identification number for each case; specific only to this dataset.
Year	Year of case diagnosis
Month	Month of case diagnosis
AgeGroup	Age at diagnosis: <1 month, 1-11 months, 1 year, 2-4 years, 5-9 years, 10-14 years, 15-29 years, 30-64 years, 65+ years
CSF	Was a CSF specimen taken? 1 = yes, 0 = no
CSFassessed	Was the appearance of the CSF assessed? 1 = yes, 0 = no
CytologyDone	Was cytology performed on the CSF? 1 = yes, 0 = no
Gram	Gram stain results: BGN (gram-negative bacilli), BGP (gram-positive bacilli), DGN (gram-negative diplococci), DGP (gram-positive diplococci), Negative, Not Done
Latex	Latex agglutination results: N. meningitidis (NmA - serogroup A, NmC - serogroup C, NmW/Y - serogroup W or Y, NmX - serogroup X, Nm Ind - indeterminate serogroup), S. pneumoniae (Sp), H. influenzae type b (Hib), Negative, Not Done
Culture	Culture results: N. meningitidis (NmA - serogroup A, NmW - serogroup W, NmX - serogroup X, NmY - serogroup Y, Nm Ind - indeterminate serogroup), S. pneumoniae (Sp), H. influenzae type b (Hib), Contaminated (Contamin.), Other species, Negative, Not Done
PCR	Real-time polymerase chain reaction (rt-PCR) results: N. meningitidis (NmA - serogroup A, NmW - serogroup W, NmX - serogroup X, NmY - serogroup Y, Nm Ind - indeterminate serogroup), S. pneumoniae (Sp), H. influenzae type b (Hib), Other species, Negative, Not Done
Probable	Meets the probable case definition: 1 = yes, 0 = no
LabConfirmed	Confirmed via latex, culture, or rt-PCR as N. meningitidis (Nm), S. pneumoniae (Sp), or H. influenzae (Hib). Blank = not lab-confirmed as one of those 3 pathogens.
SerotypePneumo	Pneumococcal serotype
NmSerogroup	Meningococcal serogroup
Outcome	Patient outcome: Died, Recovered, On treatment (final outcome unknown), Left medical care, Referred to another facility, or Unknown.

## Sheet: data
Observation	Year	Month	AgeGroup	CSF	CSFassessed	CytologyDone	Gram	Latex	Culture	PCR	Probable	LabConfirmed	SerotypePneumo	NmSerogroup	Outcome
1	2011	2	65+ years	1	1	1	negative	Negative	Contamin.	Negative	0				Recovered
2	2011	2	1 year	1	1	1	negative	Negative	Contamin.	Negative	0				Recovered
3	2011	2	15-29 years	0	0	0	not done	Not done	Not done	Not done	0				Recovered
4	2011	2	15-29 years	1	1	1	BGN	Negative	Contamin.	Negative	1				Recovered
5	2011	2	5-9 years	1	1	0	DGN	Not done	Not done	Not done	1				Recovered
6	2011	2	10-14 years	1	1	0	negative	Not done	Not done	Not done	0				Recovered
7	2011	2	15-29 years	1	1	0	DGN	NmW/Y	Not done	Not done	1	Nm			Recovered
8	2011	1	10-14 years	1	1	0	DGP	Sp	Not done	Not done	1	Sp			Recovered
9	2011	2	1 year	1	1	0	BGN	Not done	Not done	Not done	1				Recovered
10	2011	1	10-14 years	1	0	0	DGP	Not done	Not done	Not done	1				Recovered
11	2011	2	10-14 years	1	0	0	DGP	Not done	Not done	Not done	1				Recovered
12	2011	2	15-29 years	1	0	0	DGP	Not done	Not done	Not done	1				Died
13	2011	2	5-9 years	1	1	0	negative	Not done	Not done	Not done	1				Recovered
14	2011	1	5-9 years	1	1	0	negative	Not done	Not done	Not done	1				Recovered
15	2011	2	10-14 years	1	1	0	DGP	Not done	Not done	Not done	1				Recovered
16	2011	2	10-14 years	0	0	0	not done	Not done	Not done	Not done	0				Recovered
17	2011	2	5-9 years	1	1	1	DGP	Sp	Negative	Negative	1	Sp			Recovered
18	2011	2	5-9 years	1	1	1	DGN	Not done	NmX	NmX	1	Nm		X	Recovered
19	2011	4	30-64 years	1	1	0	negative	Negative	Not done	NmX	0	Nm		X	Recovered
20	2011	5	1-11 months	1	1	0	negative	Not done	Not done	Negative	0				Recovered
21	2011	1	30-64 years	1	1	0	DGP	Sp	Not done	Not done	1	Sp			Recovered
22	2011	1	15-29 years	1	1	1	DGP	Sp	Not done	Not done	1	Sp			Recovered
23	2011	2	30-64 years	1	1	1	negative	Negative	Not done	Not done	1				Recovered
24	2011	1	1-11 months	1	1	1	DGP	Sp	Not done	Not done	1	Sp			Recovered
25	2011	2	2-4 years	1	1	1	negative	Not done	Not done	Not done	1				Recovered
26	2011	2	2-4 years	1	0	0	DGP	Sp	Not done	Not done	1	Sp			Recovered
27	2011	3	10-14 years	1	0	0	negative	NmW/Y	Contamin.	Negative	0	Nm			Recovered
28	2011	3	30-64 years	1	0	0	DGP	Sp	Sp	Sp	1	Sp	1		Recovered
29	2011	3	1-11 months	1	0	0	DGP	Negative	Contamin.	Negative	1				Recovered
30	2011	3	10-14 years	1	1	0	DGN	Negative	Contamin.	NmX	1	Nm		X	Recovered
31	2011	3	10-14 years	1	1	0	negative	Negative	Contamin.	Sp	0	Sp			Recovered
32	2011	2	30-64 years	1	1	0	DGP	Sp	Not done	Not done	1	Sp			Recovered
33	2011	3	15-29 years	1	1	0	negative	Negative	Negative	Negative	0				Recovered
34	2011	1	15-29 years	1	1	0	DGP	Sp	Not done	Not done	1	Sp			Recovered
35	2011	2	5-9 years	1	0	0	negative	Negative	Not done	Not done	0				Recovered
36	2011	3	5-9 years	1	0	0	negative	Negative	Negative	NmX	0	Nm		X	Recovered
37	2011	3	15-29 years	1	0	0	DGP	Sp	Not done	Not done	1	Sp			Died
38	2011	3	10-14 years	1	0	0	DGN	Not done	Contamin.	NmX	1	Nm		X	Recovered
39	2011	3	5-9 years	1	0	0	negative	Negative	Negative	Sp	0	Sp	5		Recovered
40	2011	3	30-64 years	1	0	0	DGN	Not done	Contamin.	Negative	1				Recovered
41	2011	3	5-9 years	1	0	0	DGN	Negative	Not done	Not done	1				Died
42	2011	3	1-11 months	1	1	1	DGP	Sp	Sp	Sp	1	Sp	14		Recovered
43	2011	3	15-29 years	1	1	0	DGP	Sp	Sp	Sp	1	Sp	5		Recovered
44	2011	2	30-64 years	1	1	0	negative	Negative	Not done	Not done	1				Recovered
45	2011	2	15-29 years	1	1	0	DGP	Not done	Not done	Not done	1				Died
46	2011	2	30-64 years	1	1	1	DGP	Sp	Sp	Sp	1	Sp	1		Died
47	2011	3	5-9 years	1	1	0	negative	Not done	NmX	NmX	1	Nm		X	Recovered
48	2011	3	15-29 years	1	0	0	DGP	Sp	Sp	Sp	1	Sp	NT		Recovered
49	2011	3	5-9 years	1	1	0	negative	Not done	Negative	Negative	0				Recovered
50	2011	3	1 year	1	1	0	negative	NmW/Y	Contamin.	Negative	1	Nm			Recovered
51	2011	3	1 year	1	0	0	not done	Not done	Contamin.	Sp	0	Sp	NT		Recovered
52	2011	3	5-9 years	1	1	0	negative	Not done	Contamin.	Sp	0	Sp	1		Recovered
53	2011	3	2-4 years	1	1	0	negative	Not done	Contamin.	Negative	0				Recovered
54	2011	3	1 year	1	1	0	negative	Not done	Not done	Negative	0				Recovered
55	2011	3	1 year	1	0	0	negative	Not done	Not done	Negative	0				Recovered
56	2011	4	5-9 years	1	1	0	DGP	Sp	Sp	Sp	1	Sp	1		Died
57	2011	3	5-9 years	1	1	0	negative	Not done	Negative	NmX	1	Nm		X	Recovered
58	2011	5	10-14 years	1	1	0	DGP	Sp	Not done	Negative	1	Sp			Recovered
59	2011	4	2-4 years	1	1	0	negative	Not done	Not done	Negative	0				Recovered
60	2011	3	5-9 years	1	1	0	negative	Not done	Not done	Negative	0				Recovered
61	2011	3	2-4 years	1	1	0	DGP	Sp	Sp	Sp	1	Sp	14		Died
62	2011	4	5-9 years	1	1	0	negative	Not done	Negative	Negative	0				Recovered
63	2011	4	5-9 years	1	1	0	negative	Not done	Negative	Sp	0	Sp	5		Recovered
64	2011	5	10-14 years	1	1	0	DGP	Sp	Negative	Negative	1	Sp			Recovered
65	2011	4	5-9 years	1	1	0	BGP	Negative	Contamin.	Negative	1				Died
66	2011	1	65+ years	1	1	0	negative	Not done	Not done	Not done	1				Recovered
67	2011	1	10-14 years	1	0	0	DGP	Not done	Not done	Not done	1				Recovered
68	2011	1	10-14 years	1	0	0	DGP	Not done	Not done	Not done	1				Died
69	2011	1	30-64 years	1	0	0	DGP	Not done	Not done	Not done	1				Recovered
70	2011	1	2-4 years	1	0	0	DGP	Not done	Not done	Not done	1				Recovered
71	2011	1	1-11 months	1	0	0	negative	Not done	Not done	Not done	0				Recovered
72	2011	1	5-9 years	1	0	0	DGP	Not done	Not done	Not done	1				Recovered
73	2011	1	30-64 years	1	0	0	DGP	Not done	Not done	Not done	1				Recovered
74	2011	1	30-64 years	1	1	0	DGP	Not done	Not done	Not done	1				Recovered
75	2011	1	30-64 years	1	1	0	negative	Not done	Not done	Not done	0				Recovered
76	2011	1	5-9 years	1	1	0	DGP	Not done	Not done	Not done	1				Recovered
77	2011	1	1-11 months	1	1	0	negative	Not done	Not done	Not done	0				Recovered
78	2011	1	15-29 years	1	1	0	DGP	Sp	Not done	Not done	1	Sp			Recovered
79	2011	1	1-11 months	1	1	0	negative	Not done	Not done	Not done	0				Recovered
80	2011	1	5-9 years	1	1	0	negative	Not done	Not done	Not done	0				Recovered
81	2011	2	15-29 years	1	0	0	negative	Not done	Not done	Not done	0				Recovered
82	2011	1	30-64 years	1	1	0	DGN	Not done	Not done	Not done	1				Recovered
83	2011	1	15-29 years	1	1	0	negative	Not done	Not done	Not done	0				Recovered
84	2011	1	10-14 years	1	1	0	DGP	Sp	Not done	Sp	1	Sp	5		Recovered
85	2011	1	10-14 years	1	1	0	DGP	Not done	Not done	Sp	1	Sp	1		Recovered
86	2011	1	2-4 years	1	1	0	DGP	Sp	Not done	Sp	1	Sp	NT		Recovered
87	2011	1	15-29 years	1	1	0	DGP	Sp	Not done	Sp	1	Sp	1		Recovered
88	2011	1	1-11 months	1	1	1	negative	Negative	Not done	Not done	0				Recovered
89	2011	1	30-64 years	1	1	1	negative	Negative	Not done	Not done	1				Died
90	2011	1	10-14 years	1	1	1	DGP	Sp	Not done	Not done	1	Sp			Recovered
91	2011	1	1-11 months	1	1	1	negative	Not done	Not done	Sp	0	Sp			Died
92	2011	1	10-14 years	1	1	0	DGN	Not done	Not done	Not done	1				Recovered
93	2011	1	10-14 years	1	1	0	DGN	Not done	Not done	Not done	1				Recovered
94	2011	1	15-29 years	1	1	1	DGP	Sp	Not done	Not done	1	Sp			Recovered
95	2011	2	2-4 years	1	1	0	negative	Negative	Not done	Not done	0				Recovered
96	2011	6	15-29 years	1	1	1	negative	Negative	Not done	Not done	0				Recovered
97	2011	2	10-14 years	1	1	0	DGP	Sp	Not done	Not done	1	Sp			Recovered
98	2011	2	1-11 months	1	1	1	negative	Negative	Not done	Not done	1				Died
99	2011	3	15-29 years	1	1	1	DGP	Sp	Not done	Sp	1	Sp	1		Recovered
100	2011	4	5-9 years	1	1	1	DGN	Not done	Negative	Negative	1				Recovered
101	2011	4	5-9 years	1	1	1	DGP	Sp	Not done	Negative	1	Sp			Recovered
102	2011	4	15-29 years	1	1	1	negative	Negative	Not done	Negative	1				Recovered
103	2011	6	15-29 years	1	1	0	negative	Negative	Negative	Negative	0				Recovered
104	2011	6	1 year	1	1	0	BGN	Hib	Hib	Hib	1	Hi			Died
105	2011	5	5-9 years	1	1	0	negative	Not done	Not done	Negative	0				Recovered
106	2011	4	1-11 months	1	1	0	negative	Negative	Negative	Negative	0				Recovered
107	2011	4	1-11 months	1	1	0	negative	Negative	Negative	Negative	0				Recovered
108	2011	2	5-9 years	1	1	0	DGP	Sp	Not done	Sp	1	Sp			Recovered
109	2011	3	30-64 years	1	1	0	DGP	Sp	Not done	Sp	1	Sp	12F/12A/12B/44/46		Recovered
110	2011	2	10-14 years	1	1	0	DGP	Sp	Not done	Sp	1	Sp	1		Recovered
111	2011	2	5-9 years	1	1	0	negative	Negative	Negative	Negative	0				Recovered
112	2011	3	2-4 years	1	1	0	negative	Negative	Negative	Negative	0				Died
113	2011	7	15-29 years	1	1	0	negative	Negative	Negative	Negative	0				Recovered
114	2011	1	1-11 months	1	1	0	negative	Not done	Not done	Not done	0				Recovered
115	2011	1	10-14 years	1	1	1	DGP	Not done	Not done	Sp	1	Sp	1		Died
116	2011	1	1-11 months	1	1	1	negative	Not done	Not done	Not done	1				Recovered
117	2011	1	2-4 years	1	1	1	negative	Not done	Not done	Not done	0				Recovered
118	2011	1	1 year	1	1	1	negative	Not done	Not done	Not done	0				Recovered
119	2011	1	1-11 months	1	1	1	negative	Not done	Not done	Sp	0	Sp	2		Recovered
120	2011	2	10-14 years	1	1	1	DGP	Not done	Not done	Sp	1	Sp	11A/11D		Recovered
121	2011	2	2-4 years	1	1	1	negative	Not done	Not done	Not done	1				Recovered
122	2011	2	1-11 months	1	1	1	negative	Not done	Not done	Not done	0				Recovered
123	2011	2	10-14 years	1	1	1	negative	Not done	Not done	Sp	1	Sp	5		Recovered
124	2011	2	30-64 years	1	1	1	negative	Not done	Not done	Not done	0				Recovered
125	2011	1	15-29 years	1	1	1	negative	Not done	Not done	Not done	1				Recovered
126	2011	1	5-9 years	1	1	1	not done	Not done	Not done	Not done	0				Died
127	2011	1	15-29 years	1	1	1	DGP	Not done	Not done	Sp	1	Sp	1		Recovered
128	2011	1	15-29 years	1	1	1	negative	Not done	Not done	Sp	1	Sp	1		Recovered
129	2011	1	10-14 years	1	1	0	not done	Not done	Not done	Not done	1				Died
130	2011	2	2-4 years	1	1	1	negative	Not done	Not done	Not done	1				Recovered
131	2011	2	2-4 years	1	1	1	negative	Not done	Not done	Not done	0				Recovered
132	2011	3	5-9 years	1	1	1	BGP	Not done	Not done	Not done	1				Recovered
133	2011	3	30-64 years	1	1	1	BGP	Not done	Not done	Not done	1				Recovered
134	2011	3	1-11 months	1	1	1	negative	Not done	Not done	Not done	0				Recovered
135	2011	3	1-11 months	1	1	1	negative	Not done	Not done	Sp	0	Sp			Recovered
136	2011	3	15-29 years	1	1	1	negative	Not done	Not done	Sp	0	Sp			Recovered
137	2011	4	1-11 months	1	1	1	DGP	Not done	Not done	Sp	1	Sp	1		Died
138	2011	4	1-11 months	1	1	1	DGP	Not done	Not done	Not done	1				Recovered
139	2011	4	1 year	1	0	1	negative	Not done	Not done	Not done	0				Recovered
140	2011	4	15-29 years	1	1	1	negative	Not done	Not done	Not done	1				Recovered
141	2011	4	1-11 months	1	1	1	negative	Not done	Not done	Not done	1				Recovered
142	2011	5	15-29 years	1	1	1	DGN	Not done	Not done	Not done	1				Recovered
143	2011	5	1-11 months	1	1	1	negative	Not done	Not done	Not done	0				Recovered
144	2011	1	1-11 months	1	1	1	negative	Not done	Not done	Not done	0				Recovered
145	2011	1	5-9 years	1	1	0	DGP	Not done	Not done	Not done	1				Recovered
146	2011	1	2-4 years	1	0	0	negative	Not done	Not done	Not done	0				Recovered
147	2011	1	10-14 years	1	1	1	negative	Not done	Not done	Not done	0				Recovered
148	2011	2	10-14 years	1	1	1	negative	Not done	Not done	NmX	1	Nm		X	Recovered
149	2011	2	10-14 years	1	1	1	negative	Not done	Not done	Not done	1				Recovered
150	2011	2	1-11 months	1	1	1	negative	Not done	Not done	Not done	1				Recovered
151	2011	2	5-9 years	1	1	1	DGP	Not done	Not done	Not done	1				Recovered
152	2011	2	15-29 years	1	1	1	negative	Not done	Not done	Sp	0	Sp	1		Recovered
153	2011	6	5-9 years	1	1	1	negative	Not done	Not done	Not done	0				Recovered
154	2011	6	15-29 years	1	0	1	DGP	Not done	Not done	Not done	1				Recovered
155	2011	1	30-64 years	1	1	1	DGP	Sp	Not done	Not done	1	Sp			Recovered
156	2011	2	1-11 months	1	1	1	negative	Not done	Not done	Not done	1				Recovered
157	2011	8	5-9 years	1	1	1	DGN	Not done	Not done	Not done	1				Recovered
158	2011	11	65+ years	1	1	0	DGP	Not done	Not done	Not done	1				Died
159	2011	12	5-9 years	1	1	0	negative	Not done	Not done	Not done	1				Recovered
160	2011	1	5-9 years	1	1	0	DGN	Not done	Not done	Not done	1				Recovered
161	2011	1	30-64 years	1	1	0	DGN	Negative	Not done	Not done	1				Recovered
162	2011	1	30-64 years	1	1	0	negative	Negative	Not done	Not done	1				Recovered
163	2011	1	15-29 years	1	1	0	negative	Negative	Negative	Negative	0				Recovered
164	2011	1	5-9 years	1	1	0	negative	Negative	Not done	Not done	0				Recovered
165	2011	1	5-9 years	1	1	0	negative	Negative	Negative	Sp	1	Sp	NT		Died
166	2011	2	15-29 years	1	1	0	negative	Negative	Negative	Negative	1				Recovered
167	2011	2	10-14 years	1	1	1	negative	Sp	Negative	Sp	1	Sp			Died
168	2011	1	15-29 years	1	1	0	negative	Not done	Not done	Not done	1				Recovered
169	2011	1	2-4 years	1	1	1	negative	Negative	Negative	Sp	1	Sp	1		Recovered
170	2011	1	2-4 years	1	1	0	DGP	Sp	Negative	Sp	1	Sp	5		Recovered
171	2011	1	10-14 years	1	1	0	DGP	Sp	Not done	Not done	1	Sp			Recovered
172	2011	1	10-14 years	1	1	0	negative	Sp	Negative	Sp	1	Sp	1		Recovered
173	2011	1	1-11 months	1	1	0	negative	Negative	Negative	Sp	0	Sp			Recovered
174	2011	1	10-14 years	1	1	1	DGP	Sp	Negative	Sp	1	Sp	1		Died
175	2011	1	15-29 years	1	1	1	negative	Sp	Negative	Sp	1	Sp	5		Recovered
176	2011	1	10-14 years	1	1	1	DGP	Sp	Negative	Sp	1	Sp	1		Recovered
177	2011	1	5-9 years	1	1	1	DGP	Negative	Negative	Sp	1	Sp	12F/12A/12B/44/46		Recovered
178	2011	2	2-4 years	1	1	1	negative	Negative	Negative	Negative	1				Recovered
179	2011	2	10-14 years	1	1	1	negative	Negative	Negative	Negative	0				Recovered
180	2011	1	5-9 years	1	1	0	negative	Not done	Not done	Not done	1				Died
181	2011	2	5-9 years	1	1	1	DGP	Sp	Sp	Sp	1	Sp	1		Recovered
182	2011	2	15-29 years	1	1	1	negative	Negative	Negative	Sp	1	Sp	1		Died
183	2011	2	10-14 years	1	1	1	negative	Negative	Not done	Not done	0				Recovered
184	2011	2	1 year	1	1	1	negative	Negative	Not done	Not done	0				Recovered
185	2011	3	5-9 years	1	1	1	DGP	Sp	Not done	Not done	1	Sp			Died
186	2011	3	5-9 years	1	1	0	negative	Negative	Not done	Not done	0				Recovered
187	2011	3	5-9 years	1	1	0	negative	Negative	Not done	Not done	1				Recovered
188	2011	3	2-4 years	1	1	1	negative	Negative	Not done	Not done	0				Recovered
189	2011	3	2-4 years	1	1	1	negative	Negative	Not done	Not done	1				Recovered
190	2011	3	10-14 years	1	1	1	DGN	Negative	Negative	NmX	1	Nm		X	Recovered
191	2011	3	1 year	1	1	1	negative	Negative	Negative	Negative	1				Recovered
192	2011	3	5-9 years	1	1	1	negative	Negative	Negative	Not done	1				Recovered
193	2011	4	5-9 years	1	1	1	DGN	Negative	Negative	NmX	1	Nm		X	Recovered
194	2011	4	10-14 years	1	1	1	DGN	Negative	Negative	NmX	1	Nm		X	Recovered
195	2011	4	1-11 months	1	1	0	negative	Negative	Negative	Negative	0				Recovered
196	2011	4	2-4 years	1	1	0	negative	Negative	Negative	Negative	0				On treatment
197	2011	4	30-64 years	1	0	0	negative	Negative	Negative	Sp	0	Sp	12F/12A/12B/44/46		Recovered
198	2011	4	1 year	1	0	0	negative	Negative	Negative	Negative	0				Recovered
199	2011	3	5-9 years	1	1	0	negative	Negative	Not done	Not done	1				Died
200	2011	5	1-11 months	1	1	0	negative	Negative	Not done	Not done	0				Died
201	2011	6	65+ years	1	0	0	DGP	Negative	Negative	Negative	1				Recovered
202	2011	6	1-11 months	1	0	0	negative	Negative	Not done	Not done	0				Recovered
203	2011	7	1 year	1	1	1	negative	Negative	Negative	Negative	0				Recovered
204	2011	12	15-29 years	0	0	0	not done	Not done	Not done	Not done	0				Recovered
205	2011	8	2-4 years	1	1	1	negative	Not done	Negative	Negative	0				Recovered
206	2011	9	1 year	1	0	1	negative	Negative	Negative	Negative	0				Recovered
207	2011	9	5-9 years	1	0	1	negative	Not done	Negative	Negative	1				Recovered
208	2011	10	2-4 years	1	0	1	negative	Negative	Negative	Negative	0				On treatment
209	2011	11	10-14 years	1	1	1	negative	Sp	Not done	Not done	1	Sp			On treatment
210	2011	11	1-11 months	1	0	1	negative	Negative	Not done	Not done	0				On treatment
211	2011	11	2-4 years	1	0	0	not done	Not done	Not done	Not done	0				On treatment
212	2011	11	10-14 years	1	1	0	negative	Negative	Not done	Not done	0				On treatment
213	2011	11	1 year	1	1	1	negative	Negative	Not done	Not done	0				Left
214	2011	12	2-4 years	1	0	1	negative	Not done	Not done	Not done	0				On treatment
215	2011	1	2-4 years	1	0	0	not done	Not done	Not done	Not done	0				Recovered
216	2011	1	15-29 years	1	1	1	DGP	Not done	Not done	Not done	1				Died
217	2011	1	5-9 years	1	1	1	negative	Not done	Not done	Not done	0				On treatment
218	2011	1	2-4 years	1	1	1	negative	Not done	Not done	Not done	0				Died
219	2011	1	2-4 years	1	1	1	negative	Not done	Not done	Not done	0				Recovered
220	2011	1	2-4 years	1	1	0	not done	Not done	Not done	Not done	0				On treatment
221	2011	1	15-29 years	1	1	1	negative	Not done	Not done	Not done	0				On treatment
222	2011	1	2-4 years	1	1	1	negative	Not done	Not done	Not done	0				On treatment
223	2011	1	30-64 years	1	1	1	negative	Not done	Not done	Not done	0				On treatment
224	2011	1	10-14 years	1	1	1	BGN	Not done	Not done	Not done	1				On treatment
225	2011	1	15-29 years	1	1	1	DGN	Not done	Not done	Not done	1				Died
226	2011	1	15-29 years	1	1	1	negative	Negative	Not done	Not done	0				On treatment
227	2011	1	2-4 years	1	1	1	negative	Hib	Not done	Not done	1	Hi			On treatment
228	2011	1	2-4 years	1	1	1	DGP	Negative	Not done	Not done	1				On treatment
229	2011	1	10-14 years	1	1	1	negative	Negative	Not done	Not done	0				On treatment
230	2011	2	2-4 years	1	1	1	negative	Negative	Not done	Not done	0				On treatment
231	2011	2	1-11 months	1	1	1	negative	Negative	Not done	Not done	0				On treatment
232	2011	2	10-14 years	1	1	1	negative	Negative	Not done	Not done	0				On treatment
233	2011	2	10-14 years	1	1	1	negative	Negative	Not done	Not done	0				On treatment
234	2011	2	2-4 years	1	1	1	negative	Negative	Not done	Not done	0				On treatment
235	2011	2	10-14 years	1	1	1	negative	Negative	Not done	Not done	0				On treatment
236	2011	2	15-29 years	1	1	1	DGP	Sp	Not done	Not done	1	Sp			On treatment
237	2011	2	1-11 months	1	1	1	BGN	Negative	Not done	Not done	1				On treatment
238	2011	2	1-11 months	1	1	1	DGP	Negative	Not done	Not done	1				On treatment
239	2011	2	2-4 years	1	1	1	DGP	Negative	Not done	Not done	1				On treatment
240	2011	2	2-4 years	1	1	1	negative	Negative	Not done	Not done	0				Recovered
241	2011	2	2-4 years	1	1	1	negative	Negative	Not done	Not done	0				Recovered
242	2011	2	2-4 years	1	1	1	negative	Negative	Not done	Not done	0				Died
243	2011	2	1-11 months	1	1	1	BGN	Negative	Not done	Not done	1				On treatment
244	2011	2	5-9 years	1	1	1	DGP	NmC	Not done	Not done	1	Nm			Died
245	2011	2	1-11 months	1	0	0	negative	Not done	Not done	Not done	0				Died
246	2011	2	5-9 years	1	0	0	negative	Not done	Not done	Sp	0	Sp			Recovered
247	2011	2	10-14 years	1	1	0	negative	Not done	Not done	Not done	1				Died
248	2011	2	1-11 months	1	1	0	negative	Not done	Not done	Not done	0				Recovered
249	2011	2	5-9 years	1	1	0	DGP	Not done	Not done	Sp	1	Sp	1		Recovered
250	2011	2	2-4 years	1	1	0	negative	Not done	Not done	Not done	0				Recovered
251	2011	2	10-14 years	1	1	0	negative	Not done	Not done	Not done	0				Recovered
252	2011	2	1-11 months	1	1	0	negative	Not done	Not done	Sp	0	Sp	1		Recovered
253	2011	2	10-14 years	1	1	0	negative	Not done	Not done	Not done	1				Died
254	2011	2	1-11 months	1	1	0	negative	Not done	Not done	Not done	0				Recovered
255	2011	2	1-11 months	1	1	0	negative	Not done	Not done	Not done	0				Recovered
256	2011	2	2-4 years	1	1	0	negative	Not done	Not done	Not done	0				Recovered
257	2011	2	30-64 years	1	1	0	negative	Not done	Not done	Not done	1				Recovered
258	2011	11	5-9 years	1	1	0	negative	Not done	Not done	Not done	0				Recovered
259	2011	11	1-11 months	1	1	0	negative	Not done	Not done	Not done	0				Recovered
260	2011	11	10-14 years	1	1	0	negative	Not done	Not done	Not done	0				Recovered
261	2011	2	1-11 months	1	1	0	negative	Not done	Not done	Not done	0				Recovered
262	2011	2	30-64 years	1	1	0	DGP	Not done	Not done	Not done	1				Recovered
263	2011	3	1-11 months	1	1	0	BGN	Not done	Not done	Not done	1				Died
264	2011	3	5-9 years	1	1	0	DGN	Not done	Not done	Not done	1				Recovered
265	2011	3	2-4 years	1	1	0	negative	Not done	Not done	Not done	0				Recovered
266	2011	3	1 year	1	1	0	negative	Not done	Not done	Not done	0				Recovered
267	2011	3	1 year	1	1	0	negative	Not done	Not done	Not done	0				Recovered
268	2011	3	5-9 years	1	1	0	negative	Not done	Not done	Not done	0				Recovered
269	2011	3	30-64 years	1	1	0	negative	Not done	Not done	Not done	0				Recovered
270	2011	3	2-4 years	1	1	0	negative	Not done	Not done	Not done	1				Recovered
271	2011	3	5-9 years	1	1	0	negative	Not done	Not done	Not done	0				Recovered
272	2011	3	1-11 months	1	1	0	negative	Not done	Not done	Not done	0				Recovered
273	2011	4	5-9 years	1	1	0	negative	Not done	Not done	Not done	0				Recovered
274	2011	4	1-11 months	1	1	0	negative	Not done	Not done	Not done	0				Recovered
275	2011	4	2-4 years	1	1	0	negative	Not done	Not done	Not done	0				Recovered
276	2011	4	2-4 years	1	0	0	negative	Not done	Not done	Not done	0				Recovered
277	2011	4	10-14 years	1	0	0	DGN	Not done	Not done	Not done	1				Recovered
278	2011	4	1-11 months	1	1	0	negative	Not done	Not done	Not done	0				Recovered
279	2011	3	1-11 months	1	0	0	negative	Not done	Not done	Not done	0				Recovered
280	2011	3	1-11 months	1	1	0	negative	Not done	Not done	Not done	0				Recovered
281	2011	3	15-29 years	1	1	0	negative	Not done	Not done	Not done	0				Recovered
282	2011	3	1-11 months	1	1	0	negative	Not done	Not done	Not done	0				Recovered
283	2011	3	2-4 years	1	0	0	negative	Not done	Not done	Not done	0				Recovered
284	2011	3	5-9 years	1	1	0	negative	Not done	Not done	Not done	1				Recovered
285	2011	3	1-11 months	1	1	0	negative	Not done	Not done	Not done	0				Recovered
286	2011	3	15-29 years	1	0	0	negative	Not done	Not done	Not done	0				Recovered
287	2011	3	1-11 months	1	1	0	negative	Not done	Not done	Not done	0				Recovered
288	2011	3	1 year	1	1	0	negative	Not done	Not done	Not done	0				Recovered
289	2011	3	1-11 months	1	1	0	negative	Not done	Not done	Not done	0				Recovered
290	2011	3	15-29 years	1	1	0	negative	Not done	Not done	Not done	0				Recovered
291	2011	3	1-11 months	1	1	0	negative	Not done	Not done	Not done	0				Recovered
292	2011	3	2-4 years	1	1	0	negative	Not done	Not done	Not done	0				Recovered
293	2011	3	5-9 years	1	1	0	negative	Not done	Not done	Not done	0				Recovered
294	2011	3	5-9 years	1	1	0	negative	Not done	Not done	Not done	0				Recovered
295	2011	3	1-11 months	1	1	0	negative	Not done	Not done	Not done	0				Recovered
296	2011	3	1 year	1	1	0	negative	Not done	Not done	Not done	0				Recovered
297	2011	4	1-11 months	1	1	0	negative	Not done	Not done	Sp	0	Sp	1		Recovered
298	2011	4	1 year	1	1	0	not done	Not done	Not done	Not done	1				Died
299	2011	4	15-29 years	1	1	0	negative	Not done	Not done	Sp	0	Sp	1		Recovered
300	2011	4	1-11 months	1	1	0	negative	Not done	Not done	Not done	0				Recovered
301	2011	4	5-9 years	1	1	0	negative	Not done	Not done	Not done	1				Recovered
302	2011	4	10-14 years	1	1	0	DGN	Not done	Not done	Not done	1				Recovered
303	2011	4	5-9 years	1	1	0	negative	Not done	Not done	Not done	1				Recovered
304	2011	4	1-11 months	1	1	0	negative	Not done	Not done	Not done	0				Recovered
305	2011	4	1-11 months	1	1	0	negative	Not done	Not done	Not done	0				Recovered
306	2011	5	1-11 months	1	1	0	negative	Not done	Not done	Not done	0				Recovered
307	2011	5	5-9 years	1	1	0	negative	Not done	Not done	Not done	0				Recovered
308	2011	5	30-64 years	1	1	0	negative	Sp	Not done	Sp	1	Sp	1		Died
309	2011	5	30-64 years	1	1	0	negative	Not done	Not done	Sp	1	Sp	12F/12A/12B/44/46		Recovered
310	2011	5	1-11 months	1	1	0	negative	Not done	Not done	Not done	0				Recovered
311	2011	5	15-29 years	1	1	0	negative	Not done	Not done	Not done	0				Recovered
312	2011	4	5-9 years	1	1	0	not done	Not done	Not done	Not done	0				Recovered
313	2011	5	5-9 years	1	1	0	negative	Not done	Not done	Not done	0				Recovered
314	2011	5	1-11 months	1	1	0	negative	Not done	Not done	Not done	0				Recovered
315	2011	5	2-4 years	1	1	0	negative	Not done	Not done	Not done	0				Recovered
316	2011	5	10-14 years	1	1	0	negative	Not done	Not done	Not done	0				Recovered
317	2011	6	1-11 months	1	1	0	negative	Not done	Not done	Not done	0				Recovered
318	2011	7	2-4 years	1	1	0	negative	Not done	Not done	Not done	0				Recovered
319	2011	6	5-9 years	1	1	0	not done	Not done	Not done	Not done	0				Recovered
320	2011	7	2-4 years	1	1	0	BGN	Not done	Not done	Not done	1				Recovered
321	2011	7	1-11 months	1	1	0	negative	Not done	Not done	Not done	0				Recovered
322	2011	7	5-9 years	1	1	0	negative	Not done	Not done	Not done	0				Recovered
323	2011	7	1-11 months	1	0	0	negative	Not done	Not done	Not done	0				Recovered
324	2011	7	5-9 years	1	1	0	negative	Not done	Not done	Not done	0				Recovered
325	2011	7	5-9 years	1	1	0	negative	Not done	Not done	Not done	0				Recovered
326	2011	7	10-14 years	1	1	0	negative	Not done	Not done	Not done	0				Recovered
327	2011	7	5-9 years	1	1	0	negative	Not done	Not done	Not done	0				Recovered
328	2011	7	2-4 years	1	1	0	negative	Not done	Not done	Not done	0				Recovered
329	2011	7	2-4 years	1	1	0	not done	Not done	Not done	Not done	0				Recovered
330	2011	7	1-11 months	1	1	0	negative	Not done	Not done	Not done	0				Recovered
331	2011	8	1-11 months	1	1	0	negative	Not done	Not done	Not done	0				Recovered
332	2011	3	2-4 years	1	1	0	negative	Not done	Not done	Not done	0				Recovered
333	2011	3	2-4 years	1	1	0	negative	Not done	Not done	Not done	0				Recovered
334	2011	3	1-11 months	1	1	0	negative	Not done	Not done	Not done	0				Recovered
335	2011	3	2-4 years	1	1	0	negative	Not done	Not done	Not done	0				Recovered
336	2011	3	1-11 months	1	1	0	negative	Not done	Not done	Not done	0				Recovered
337	2011	3	1 year	1	1	0	negative	Not done	Not done	Not done	0				Recovered
338	2011	3	2-4 years	1	1	0	negative	Not done	Not done	Not done	0				Recovered
339	2011	1	10-14 years	1	1	0	negative	Not done	Not done	Not done	1				Recovered
340	2011	3	2-4 years	1	1	0	negative	Not done	Not done	Not done	0				Recovered
341	2011	3	2-4 years	1	1	0	DGN	Not done	Not done	Not done	1				Recovered
342	2011	3	5-9 years	1	1	0	DGP	Not done	Not done	Sp	1	Sp	1		Recovered
343	2011	3	1-11 months	1	1	0	negative	Not done	Not done	Not done	0				Recovered
344	2011	3	2-4 years	1	1	0	negative	Not done	Not done	Not done	0				Recovered
345	2011	3	15-29 years	1	1	0	negative	NmW/Y	Not done	Not done	1	Nm			Recovered
346	2011	3	1 year	1	1	0	negative	Not done	Not done	Not done	0				Recovered
347	2011	3	1-11 months	1	1	0	negative	Not done	Not done	Not done	0				Recovered
348	2011	4	1 year	1	1	0	negative	Not done	Not done	Not done	0				Recovered
349	2011	4	30-64 years	1	1	0	DGP	Sp	Not done	Sp	1	Sp	1		Recovered
350	2011	4	15-29 years	1	1	0	negative	Not done	Not done	Not done	1				Recovered
351	2011	4	1-11 months	1	1	0	negative	Not done	Not done	Sp	0	Sp	5		Recovered
352	2011	4	1-11 months	1	1	0	negative	Not done	Not done	Not done	0				Recovered
353	2011	4	2-4 years	1	1	0	negative	Not done	Not done	Negative	0				Recovered
354	2011	4	15-29 years	1	1	0	DGP	Not done	Not done	Sp	1	Sp	1		Recovered
355	2011	4	65+ years	1	1	0	negative	Not done	Not done	Not done	0				Recovered
356	2011	5	1-11 months	1	1	0	negative	Not done	Not done	Not done	0				Recovered
357	2011	4	30-64 years	1	1	0	negative	Not done	Not done	Not done	1				Recovered
358	2011	4	1-11 months	1	1	0	negative	Not done	Not done	Not done	0				Recovered
359	2011	5	1-11 months	1	1	0	negative	Not done	Not done	Not done	0				Recovered
360	2011	5	2-4 years	1	1	0	negative	Not done	Not done	Not done	0				Recovered
361	2011	5	5-9 years	1	1	0	not done	Not done	Not done	Not done	0				Recovered
362	2011	5	1-11 months	1	1	0	not done	Not done	Not done	Not done	0				Recovered
363	2011	5	1-11 months	1	1	0	negative	Not done	Not done	Not done	0				Recovered
364	2011	5	1-11 months	1	1	0	negative	Not done	Not done	Not done	0				Recovered
365	2011	5	15-29 years	1	0	0	negative	Not done	Not done	Not done	0				Recovered
366	2011	5	1-11 months	1	1	0	DGP	Not done	Not done	Sp	1	Sp	6A/6B		Died
367	2011	5	5-9 years	1	0	0	negative	Not done	Not done	Sp	0	Sp	4		Recovered
368	2011	6	1-11 months	1	1	0	negative	Not done	Not done	Not done	0				Recovered
369	2011	6	30-64 years	1	1	0	negative	Not done	Not done	Not done	0				Recovered
370	2011	6	1 year	1	1	0	negative	Not done	Not done	Not done	0				Recovered
371	2011	6	5-9 years	1	1	0	negative	Not done	Not done	Not done	0				Recovered
372	2011	6	1-11 months	1	1	0	negative	Not done	Not done	Not done	0				Recovered
373	2011	6	10-14 years	1	1	0	negative	Not done	Not done	Not done	0				Recovered
374	2011	7	1-11 months	1	1	0	negative	Not done	Not done	Not done	0				Recovered
375	2011	7	5-9 years	1	1	0	negative	Not done	Not done	Not done	0				Recovered
376	2011	7	1-11 months	1	1	0	negative	Not done	Not done	Not done	0				Recovered
377	2011	7	2-4 years	1	1	0	negative	Not done	Not done	Not done	0				Recovered
378	2011	7	1 year	1	1	0	negative	Not done	Not done	Not done	0				Recovered
379	2011	7	1-11 months	1	1	0	negative	Not done	Not done	Not done	0				Recovered
380	2011	7	5-9 years	1	0	0	negative	Not done	Not done	Not done	0				Recovered
381	2011	7	10-14 years	1	0	0	negative	Not done	Not done	Not done	0				Recovered
382	2011	8	1-11 months	1	1	0	negative	Not done	Not done	Not done	1				Recovered
383	2011	8	1-11 months	1	1	0	negative	Not done	Not done	Not done	0				Recovered
384	2011	8	5-9 years	1	1	0	negative	Not done	Not done	Not done	0				Recovered
385	2011	8	2-4 years	1	1	0	negative	Not done	Not done	Not done	0				Recovered
386	2011	8	1-11 months	1	1	0	negative	Not done	Not done	Not done	0				Recovered
387	2011	8	5-9 years	1	1	0	negative	Not done	Not done	Not done	0				Recovered
388	2011	8	5-9 years	1	1	0	negative	Not done	Not done	Not done	0				Recovered
389	2011	8	5-9 years	1	1	0	negative	Not done	Not done	Not done	0				Recovered
390	2011	8	2-4 years	1	1	0	negative	Not done	Not done	Not done	0				Recovered
391	2011	8	2-4 years	1	1	0	negative	Not done	Not done	Not done	0				Recovered
392	2011	9	1 year	1	1	0	negative	Not done	Not done	Not done	0				Recovered
393	2011	9	1-11 months	1	1	0	negative	Not done	Not done	Not done	0				Recovered
394	2011	9	2-4 years	1	1	0	negative	Not done	Not done	Not done	0				Recovered
395	2011	9	1-11 months	1	1	0	negative	Not done	Not done	Not done	0				Recovered
396	2011	11	1 year	1	1	0	negative	Not done	Not done	Not done	0				Recovered
397	2011	11	2-4 years	1	1	0	negative	Not done	Not done	Not done	0				Recovered
398	2011	11	5-9 years	1	1	0	negative	Not done	Not done	Not done	0				Recovered
399	2011	11	1-11 months	1	1	0	negative	Not done	Not done	Not done	0				Recovered
400	2011	11	2-4 years	1	1	0	negative	Not done	Not done	Not done	0				Recovered
401	2011	11	5-9 years	1	1	0	DGN	Not done	Not done	Not done	1				Recovered
402	2011	11	2-4 years	1	1	0	negative	Not done	Not done	Not done	0				Recovered
403	2011	12	2-4 years	1	1	0	negative	Not done	Not done	Not done	0				Recovered
404	2011	12	5-9 years	1	1	0	negative	Not done	Not done	Not done	0				Recovered
405	2011	12	1 year	1	1	0	negative	Not done	Not done	Not done	0				Recovered
406	2011	12	1-11 months	1	1	0	negative	Not done	Not done	Not done	0				Recovered
407	2011	12	2-4 years	1	1	0	negative	Not done	Not done	Not done	0				Recovered
408	2011	12	1-11 months	1	1	0	negative	Not done	Not done	Not done	0				Recovered
409	2011	12	2-4 years	1	1	0	negative	Not done	Not done	Not done	0				Recovered
410	2011	2	1-11 months	1	1	0	negative	Negative	Negative	Hib	0	Hi			Recovered
411	2011	2	30-64 years	1	1	1	DGP	Sp	Sp	Sp	1	Sp	1		Recovered
412	2011	1	1-11 months	1	0	0	not done	Not done	Not done	Not done	0				Recovered
413	2011	2	2-4 years	1	0	0	negative	Negative	Not done	Negative	0				Recovered
414	2011	2	2-4 years	1	0	0	negative	Negative	Negative	Negative	0				Recovered
415	2011	2	1-11 months	1	0	0	negative	Negative	Negative	Not done	0				Recovered
416	2011	2	2-4 years	1	1	0	negative	Negative	Negative	Negative	0				Recovered
417	2011	3	1-11 months	1	1	1	negative	Negative	Not done	Negative	1				Recovered
418	2011	3	15-29 years	1	1	1	DGP	Sp	Not done	Sp	1	Sp	1		Died
419	2011	3	5-9 years	1	1	0	not done	Not done	Not done	Sp	1	Sp	1		Recovered
420	2011	3	1-11 months	1	1	1	negative	Not done	Contamin.	Negative	0				Recovered
421	2011	3	1-11 months	1	1	1	DGP	Sp	Not done	Sp	1	Sp	14		Died
422	2011	3	15-29 years	1	0	1	negative	Nm Ind	Not done	Negative	0	Nm			Recovered
423	2011	3	10-14 years	1	1	1	negative	Negative	Not done	Negative	0				Recovered
424	2011	3	15-29 years	1	1	1	DGP	Sp	Not done	Not done	1	Sp			Recovered
425	2011	2	10-14 years	1	1	0	not done	Not done	Not done	Sp	1	Sp	12F/12A/12B/44/46		On treatment
426	2011	2	30-64 years	1	1	1	DGP	Not done	Not done	Sp	1	Sp	1		Died
427	2011	2	2-4 years	1	1	1	negative	Negative	Negative	Negative	0				On treatment
428	2011	2	10-14 years	0	0	0	not done	Not done	Not done	Not done	0				Died
429	2011	2	10-14 years	1	0	0	not done	Not done	Not done	NmX	0	Nm		X	Died
430	2011	2	5-9 years	1	0	0	DGP	Not done	Not done	Sp	1	Sp			On treatment
431	2011	2	30-64 years	1	1	1	DGP	Sp	Not done	Sp	1	Sp			On treatment
432	2011	2	10-14 years	1	1	1	DGP	Not done	Negative	Sp	1	Sp			On treatment
433	2011	2	30-64 years	1	1	1	negative	Negative	Negative	Sp	1	Sp	NT		On treatment
434	2011	3	5-9 years	1	1	0	not done	Not done	Not done	NmX	1	Nm		X	On treatment
435	2011	3	5-9 years	1	1	1	negative	Negative	Negative	NmX	1	Nm		X	On treatment
436	2011	2	15-29 years	1	1	0	negative	Negative	Not done	Sp	1	Sp	12F/12A/12B/44/46		On treatment
437	2011	3	10-14 years	1	1	0	negative	Not done	Negative	Negative	0				On treatment
438	2011	3	1 year	1	1	0	negative	Not done	Negative	Negative	0				On treatment
439	2011	3	1-11 months	1	1	0	negative	Not done	Negative	Negative	1				On treatment
440	2011	3	5-9 years	1	1	0	negative	Negative	Negative	Negative	0				On treatment
441	2011	3	1-11 months	1	1	0	negative	Negative	Negative	Negative	0				On treatment
442	2011	3	1-11 months	1	1	0	negative	Negative	Negative	Negative	0				On treatment
443	2011	9	2-4 years	1	1	0	negative	Not done	Not done	Not done	0				Recovered
444	2011	9	5-9 years	1	1	0	negative	Not done	Not done	Not done	0				Recovered
445	2011	9	1-11 months	1	1	0	negative	Not done	Not done	Not done	0				Recovered
446	2011	11	2-4 years	1	1	0	negative	Not done	Not done	Not done	0				Recovered
447	2011	11	2-4 years	1	1	0	negative	Not done	Not done	Not done	0				Recovered
448	2011	11	5-9 years	1	1	0	negative	Not done	Not done	Not done	0				Recovered
449	2011	11	5-9 years	1	1	0	negative	Not done	Not done	Not done	0				Recovered
450	2011	11	5-9 years	1	1	0	negative	Not done	Not done	Not done	0				Recovered
451	2011	12	2-4 years	1	1	0	negative	Not done	Not done	Not done	0				Recovered
452	2011	12	2-4 years	1	1	0	negative	Not done	Not done	Not done	0				Recovered
453	2011	12	2-4 years	1	1	0	negative	Not done	Not done	Not done	0				Recovered
454	2011	12	2-4 years	1	1	0	DGP	Not done	Not done	Not done	1				Died
455	2011	12	2-4 years	1	1	0	negative	Not done	Not done	Not done	0				Recovered
456	2011	12	2-4 years	1	1	0	negative	Not done	Not done	Not done	0				Recovered
457	2011	12	1-11 months	1	1	0	negative	Not done	Not done	Not done	0				Recovered
458	2011	12	1-11 months	1	1	0	negative	Not done	Not done	Not done	0				Recovered
459	2011	1	10-14 years	1	1	1	DGP	Sp	Not done	Sp	1	Sp	1		Recovered
460	2011	1	10-14 years	0	0	0	not done	Not done	Not done	Not done	0				Recovered
461	2011	2	5-9 years	0	0	0	not done	Not done	Not done	Not done	0				Recovered
462	2011	1	5-9 years	0	0	0	not done	Not done	Not done	Not done	0				Recovered
463	2011	2	30-64 years	1	1	1	DGP	Sp	Sp	Sp	1	Sp	1		Recovered
464	2011	3	5-9 years	1	1	1	DGP	Sp	Sp	Sp	1	Sp	5		Recovered
465	2011	3	30-64 years	1	1	0	negative	Negative	Negative	Negative	0				Recovered
466	2011	3	30-64 years	1	1	1	negative	Sp	Negative	Sp	1	Sp	1		Recovered
467	2011	3	2-4 years	1	1	1	DGP	Sp	Not done	Sp	1	Sp	1		Recovered
468	2011	3	10-14 years	1	0	1	DGP	Sp	Not done	Sp	1	Sp	1		Died
469	2011	3	10-14 years	1	0	1	DGP	Sp	Not done	Sp	1	Sp	1		Died
470	2011	2	30-64 years	1	0	0	not done	Not done	Negative	Sp	0	Sp	5		Recovered
471	2011	3	5-9 years	1	0	1	negative	Negative	Not done	Negative	0				Recovered
472	2011	3	5-9 years	1	1	1	negative	Negative	Not done	Negative	0				Recovered
473	2011	3	10-14 years	1	1	1	not done	Sp	Negative	Sp	1	Sp			Recovered
474	2011	3	10-14 years	1	1	0	not done	Negative	Not done	Sp	0	Sp			Recovered
475	2011	3	2-4 years	1	1	0	negative	Negative	Not done	Negative	0				Recovered
476	2011	3	10-14 years	1	1	0	not done	Not done	Not done	Sp	1	Sp	1		Recovered
477	2011	3	10-14 years	1	0	0	not done	Not done	Negative	Sp	0	Sp	1		Recovered
478	2011	2	2-4 years	1	1	1	negative	Negative	Not done	Sp	0	Sp	12F/12A/12B/44/46		On treatment
479	2011	2	5-9 years	1	1	0	negative	Not done	Not done	Sp	1	Sp	NT		On treatment
480	2011	2	5-9 years	1	1	0	not done	Not done	Not done	Not done	0				On treatment
481	2011	2	15-29 years	1	1	0	not done	Not done	Not done	Sp	1	Sp			Died
482	2011	2	1-11 months	1	0	1	negative	Negative	Not done	Negative	0				On treatment
483	2011	2	10-14 years	1	1	1	not done	Not done	Not done	NmX	1	Nm		X	On treatment
484	2011	1	5-9 years	1	0	1	not done	Negative	Not done	Not done	1				Recovered
485	2011	1	2-4 years	1	1	1	negative	Not done	Not done	Not done	0				Recovered
486	2011	1	5-9 years	1	0	0	DGP	Not done	Not done	Not done	1				Recovered
487	2011	3	5-9 years	1	1	1	DGP	Sp	Negative	Sp	1	Sp	1		On treatment
488	2011	3	15-29 years	1	1	0	not done	Not done	Not done	Sp	1	Sp			On treatment
489	2011	3	30-64 years	1	1	1	DGP	Sp	Negative	Sp	1	Sp	1		On treatment
490	2011	3	10-14 years	1	1	1	DGN	Negative	Not done	NmX	1	Nm		X	On treatment
491	2011	3	1-11 months	1	1	1	negative	Negative	Negative	Negative	1				On treatment
492	2011	3	1-11 months	1	0	0	negative	Negative	Negative	Negative	0				On treatment
493	2011	3	15-29 years	1	1	0	negative	Negative	Not done	Negative	0				On treatment
494	2011	3	15-29 years	1	1	1	negative	Negative	Negative	Negative	0				Died
495	2011	3	10-14 years	1	0	1	negative	Negative	Not done	NmX	1	Nm		X	On treatment
496	2011	3	15-29 years	1	1	1	negative	Negative	Negative	Negative	1				On treatment
497	2011	3	5-9 years	1	1	0	not done	Not done	Negative	Sp	1	Sp	1		On treatment
498	2011	3	1-11 months	1	1	1	negative	Not done	Negative	Negative	1				On treatment
499	2011	3	10-14 years	1	1	1	negative	Negative	Negative	Negative	1				On treatment
500	2011	3	15-29 years	1	1	1	negative	Negative	Not done	Negative	0				On treatment
501	2011	3	65+ years	1	1	0	not done	Not done	Negative	Negative	0				On treatment
502	2011	3	15-29 years	1	1	0	DGP	Sp	Not done	Sp	1	Sp	1		On treatment
503	2011	4	5-9 years	1	0	1	negative	Negative	Negative	NmW	1	Nm		W	Died
504	2011	4	15-29 years	1	1	1	negative	Negative	Negative	NmX	1	Nm		X	On treatment
505	2011	4	10-14 years	1	1	1	negative	Negative	Negative	Negative	1				On treatment
506	2011	4	5-9 years	1	1	1	negative	Negative	Negative	NmW	1	Nm		W	On treatment
507	2011	4	10-14 years	1	1	1	negative	Negative	Negative	NmX	1	Nm		X	On treatment
508	2011	4	5-9 years	1	1	1	negative	Negative	Negative	Not done	0				On treatment
509	2011	6	5-9 years	1	1	1	negative	Not done	Not done	Not done	0				On treatment
510	2011	5	1-11 months	1	1	1	negative	Negative	Negative	Not done	1				On treatment
511	2011	6	30-64 years	1	1	1	negative	Negative	Negative	Negative	1				Recovered
512	2011	6	5-9 years	1	0	0	not done	Not done	Not done	Not done	0				On treatment
513	2011	6	2-4 years	1	0	0	not done	Not done	Not done	Not done	0				On treatment
514	2011	2	10-14 years	1	1	1	DGP	Sp	Not done	Sp	1	Sp	1		Recovered
515	2011	2	30-64 years	1	1	1	DGN	NmA	Not done	Not done	1	Nm			On treatment
516	2011	1	5-9 years	1	0	1	DGN	NmX	Not done	NmX	1	Nm		X	Recovered
517	2011	1	5-9 years	1	0	0	not done	Not done	Not done	Sp	0	Sp	1		Recovered
518	2011	1	5-9 years	1	1	1	DGP	Sp	Not done	Sp	1	Sp	NT		Recovered
519	2011	1	2-4 years	1	1	0	negative	Negative	Not done	Negative	0				Recovered
520	2011	3	2-4 years	1	1	1	negative	Negative	Negative	Sp	1	Sp			Recovered
521	2011	3	1-11 months	1	0	0	not done	Not done	Not done	Negative	0				Recovered
522	2011	3	1-11 months	1	1	1	DGP	Sp	Sp	Sp	1	Sp	5		Died
523	2011	4	15-29 years	1	1	1	DGP	Sp	Not done	Negative	1	Sp			Died
524	2011	4	10-14 years	1	0	1	DGP	Sp	Sp	Sp	1	Sp	1		Left
525	2011	4	1-11 months	1	0	1	negative	Negative	Negative	Negative	0				On treatment
526	2011	4	15-29 years	1	0	1	negative	Negative	Not done	Sp	0	Sp	1		Recovered
527	2011	4	30-64 years	1	0	1	DGP	Sp	Not done	Not done	1	Sp			Recovered
528	2011	5	10-14 years	1	0	1	negative	Negative	Not done	Not done	0				Recovered
529	2011	6	1-11 months	1	1	1	negative	Negative	Not done	Negative	0				Recovered
530	2011	3	5-9 years	1	1	1	not done	Negative	Negative	Not done	1				On treatment
531	2011	3	30-64 years	1	1	0	not done	Not done	Negative	Negative	0				On treatment
532	2011	3	2-4 years	1	1	1	DGN	Negative	Negative	NmX	1	Nm		X	On treatment
533	2011	3	5-9 years	1	0	0	not done	Not done	Not done	Sp	0	Sp	12F/12A/12B/44/46		On treatment
534	2011	3	10-14 years	1	1	1	DGP	Sp	Negative	Sp	1	Sp	1		On treatment
535	2011	3	1-11 months	1	1	0	negative	Negative	Negative	Negative	1				On treatment
536	2011	4	5-9 years	1	1	1	negative	Negative	Not done	Not done	1				On treatment
537	2011	4	15-29 years	1	1	1	negative	Negative	Not done	Not done	0				Recovered
538	2011	5	1-11 months	1	1	1	negative	Negative	Not done	Not done	0				Recovered
539	2011	5	10-14 years	1	1	1	negative	Negative	Not done	Not done	1				Recovered
540	2011	5	10-14 years	1	1	1	negative	Negative	Not done	Not done	0				Recovered
541	2011	5	2-4 years	0	0	0	not done	Not done	Not done	Not done	0				Recovered
542	2011	6	5-9 years	1	1	1	negative	Not done	Not done	Not done	0				On treatment
543	2011	2	15-29 years	1	1	1	DGP	Sp	Not done	Sp	1	Sp	1		Recovered
544	2011	2	15-29 years	1	1	1	DGP	Sp	Sp	Sp	1	Sp	1		Recovered
545	2011	2	10-14 years	1	1	0	DGP	Sp	Not done	Sp	1	Sp	NT		Recovered
546	2011	2	5-9 years	1	1	0	not done	Not done	Sp	Sp	1	Sp			Recovered
547	2011	1	5-9 years	1	0	0	not done	Not done	Not done	Not done	0				Recovered
548	2011	1	15-29 years	1	0	1	DGP	Sp	Not done	Not done	1	Sp			Died
549	2011	1	15-29 years	1	0	0	not done	Not done	Not done	Negative	0				Recovered
550	2011	3	30-64 years	1	0	0	DGP	Sp	Sp	Sp	1	Sp	5		Died
551	2011	4	5-9 years	1	1	0	DGP	Sp	Sp	Sp	1	Sp			Died
552	2011	4	30-64 years	1	1	1	negative	Negative	Not done	Not done	1				Recovered
553	2011	5	5-9 years	1	1	1	negative	Negative	Negative	Sp	0	Sp	1		Died
554	2011	4	30-64 years	1	0	1	negative	Negative	Negative	Sp	0	Sp	1		On treatment
555	2011	4	30-64 years	1	1	1	negative	Negative	Negative	Negative	0				On treatment
556	2011	4	15-29 years	1	1	1	DGP	Sp	Sp	Sp	1	Sp	1		On treatment
557	2011	6	1-11 months	1	0	1	negative	Negative	Negative	Negative	0				Recovered
558	2011	5	1-11 months	1	0	1	negative	Negative	Negative	Negative	0				Recovered
559	2011	2	15-29 years	1	1	1	DGP	Not done	Sp	Sp	1	Sp	1		Recovered
560	2011	1	10-14 years	1	1	0	negative	Not done	Not done	Not done	0				Recovered
561	2011	1	2-4 years	1	1	0	negative	Not done	Not done	Not done	0				Left
562	2011	1	1-11 months	1	1	1	negative	Not done	Not done	Not done	0				Left
563	2011	1	10-14 years	1	1	1	negative	Not done	Not done	Not done	0				Died
564	2011	1	5-9 years	1	1	1	negative	Not done	Not done	Not done	1				Left
565	2011	1	5-9 years	1	1	0	DGP	Not done	Not done	Not done	1				Recovered
566	2011	1	1-11 months	1	1	0	DGP	Not done	Not done	Not done	1				Died
567	2011	1	1-11 months	1	1	1	negative	Not done	Not done	Not done	1				Left
568	2011	1	5-9 years	1	1	0	DGP	Not done	Not done	Not done	1				Recovered
569	2011	2	30-64 years	1	1	1	DGP	Sp	Not done	Sp	1	Sp	18C/18F/18B/18A		Died
570	2011	2	2-4 years	1	1	1	DGP	Sp	Not done	Not done	1	Sp			Recovered
571	2011	2	5-9 years	1	1	1	negative	Not done	Not done	Sp	0	Sp	NT		Recovered
572	2011	1	5-9 years	1	1	1	negative	Not done	Not done	Not done	0				Recovered
573	2011	2	5-9 years	1	1	1	negative	Not done	Not done	Not done	0				Recovered
574	2011	2	15-29 years	1	1	1	negative	Not done	Not done	Not done	0				Recovered
575	2011	3	30-64 years	1	1	1	negative	Not done	Not done	Sp	0	Sp	1		Recovered
576	2011	3	15-29 years	1	1	1	DGP	Sp	Not done	Not done	1	Sp			Recovered
577	2011	3	1-11 months	1	1	1	DGP	Sp	Not done	Negative	1	Sp			Recovered
578	2011	2	1 year	1	1	1	negative	Not done	Not done	Not done	0				Recovered
579	2011	1	10-14 years	0	0	0	not done	Not done	Not done	Not done	0				Died
580	2011	3	10-14 years	1	1	1	DGN	Not done	Not done	Nm Ind	1	Nm			Recovered
581	2011	3	1-11 months	1	1	1	DGP	Sp	Not done	Sp	1	Sp			Recovered
582	2011	3	1-11 months	1	1	0	negative	Not done	Not done	Negative	0				Recovered
583	2011	3	1-11 months	1	1	1	negative	Not done	Not done	Negative	0				Recovered
584	2011	9	1 year	1	1	1	negative	Not done	Not done	Not done	0				Recovered
585	2011	10	1 year	1	1	0	negative	Not done	Not done	Not done	0				Recovered
586	2011	3	10-14 years	1	1	0	negative	Not done	Not done	Negative	0				Recovered
587	2011	3	1 year	1	1	1	negative	Not done	Not done	Negative	0				Recovered
588	2011	3	15-29 years	1	1	1	negative	Not done	Not done	Negative	0				Recovered
589	2011	3	5-9 years	1	1	1	negative	Not done	Not done	Negative	0				Recovered
590	2011	3	5-9 years	1	1	0	DGP	Sp	Not done	Negative	1	Sp			Recovered
591	2011	3	15-29 years	1	1	0	DGP	Sp	Not done	Negative	1	Sp			Recovered
592	2011	5	5-9 years	1	0	0	negative	Not done	Not done	Not done	0				Recovered
593	2011	5	2-4 years	1	1	1	negative	Not done	Not done	Not done	0				Recovered
594	2011	3	10-14 years	1	1	0	negative	Not done	Not done	Not done	0				Recovered
595	2011	3	15-29 years	1	1	0	negative	Not done	Not done	Not done	1				Recovered
596	2011	3	10-14 years	1	1	0	negative	Not done	Not done	Not done	1				Recovered
597	2011	3	1-11 months	1	1	0	negative	Not done	Not done	Not done	0				Recovered
598	2011	3	1 year	1	1	0	negative	Not done	Not done	Not done	0				Recovered
599	2011	3	10-14 years	1	1	0	negative	Not done	Not done	Not done	0				Recovered
600	2011	8	1 year	1	1	1	DGP	Not done	Not done	Not done	1				Recovered
601	2011	8	2-4 years	1	1	0	negative	Not done	Not done	Not done	0				Recovered
602	2011	8	2-4 years	1	1	0	negative	Not done	Not done	Not done	0				Recovered
603	2011	9	2-4 years	1	1	1	negative	Not done	Not done	Not done	0				Recovered
604	2011	9	1-11 months	1	1	1	negative	Not done	Not done	Not done	0				Recovered
605	2011	9	2-4 years	1	1	1	negative	Not done	Not done	Not done	0				Recovered
606	2011	10	2-4 years	1	1	0	negative	Not done	Not done	Not done	0				Recovered
607	2011	1	15-29 years	1	1	0	negative	Not done	Not done	Not done	0				Recovered
608	2011	1	15-29 years	1	1	0	DGN	NmW/Y	Not done	Not done	1	Nm			Recovered
609	2011	1	2-4 years	1	1	0	DGN	NmW/Y	Not done	Not done	1	Nm			Recovered
610	2011	1	30-64 years	0	0	0	not done	Not done	Not done	Not done	0				Recovered
611	2011	1	30-64 years	1	0	0	DGN	Not done	Not done	Not done	1				Recovered
612	2011	1	15-29 years	1	1	1	negative	Not done	Not done	Not done	0				Recovered
613	2011	2	5-9 years	1	1	1	BGN	Hib	Not done	Not done	1	Hi			Recovered
614	2011	2	1-11 months	1	1	1	DGP	Sp	Not done	Negative	1	Sp			Recovered
615	2011	2	1-11 months	1	1	1	negative	Not done	Not done	Not done	0				Recovered
616	2011	2	1-11 months	1	1	1	negative	Not done	Not done	Not done	0				Died
617	2011	2	15-29 years	1	1	1	negative	Not done	Not done	Not done	0				Recovered
618	2011	2	5-9 years	1	1	1	DGP	Sp	Not done	Negative	1	Sp			Recovered
619	2011	2	5-9 years	1	1	1	DGN	NmA	Not done	Not done	1	Nm			Died
620	2011	2	15-29 years	1	1	1	DGP	Sp	Not done	Sp	1	Sp	NT		Recovered
621	2011	2	1-11 months	1	1	1	negative	Not done	Not done	Not done	0				Recovered
622	2011	2	1-11 months	1	1	1	negative	Not done	Not done	Not done	0				Recovered
623	2011	2	15-29 years	1	1	1	DGP	Sp	Not done	Negative	1	Sp			Died
624	2011	2	1-11 months	1	1	1	BGN	Hib	Not done	Not done	1	Hi			Recovered
625	2011	3	1-11 months	1	1	0	negative	Not done	Not done	Not done	1				Recovered
626	2011	3	5-9 years	1	1	1	DGP	Sp	Not done	Negative	1	Sp			Recovered
627	2011	3	1-11 months	1	1	0	negative	Not done	Not done	Not done	0				Recovered
628	2011	3	1-11 months	1	1	0	negative	Not done	Not done	Not done	0				Recovered
629	2011	3	1-11 months	1	1	1	DGP	Not done	Not done	Not done	1				Recovered
630	2011	3	1-11 months	1	1	0	negative	Not done	Not done	Not done	0				Recovered
631	2011	3	5-9 years	1	1	0	negative	Not done	Not done	Not done	0				Recovered
632	2011	3	15-29 years	1	1	0	negative	Not done	Not done	Not done	0				Recovered
633	2011	9	1-11 months	1	1	1	negative	Not done	Not done	Not done	0				Recovered
634	2011	9	1-11 months	1	1	1	negative	Not done	Not done	Not done	1				Recovered
635	2011	9	5-9 years	1	1	1	BGN	Not done	Not done	Not done	1				Recovered
636	2011	3	2-4 years	1	1	0	negative	Not done	Not done	Not done	0				Recovered
637	2011	3	5-9 years	1	1	0	DGP	Sp	Not done	Negative	1	Sp			Recovered
638	2011	4	1 year	1	0	0	negative	Not done	Not done	Not done	0				Recovered
639	2011	4	1-11 months	1	1	1	DGP	Sp	Not done	Sp	1	Sp	12F/12A/12B/44/46		Died
640	2011	4	1 year	1	1	0	negative	Not done	Not done	Not done	0				Recovered
641	2011	4	1-11 months	1	1	0	negative	Not done	Not done	Not done	0				Recovered
642	2011	4	1 year	1	0	0	negative	Not done	Not done	Not done	0				Recovered
643	2011	5	30-64 years	1	1	1	negative	Not done	Not done	Not done	0				Died
644	2011	6	5-9 years	1	1	0	negative	Not done	Not done	Not done	0				Recovered
645	2011	7	15-29 years	1	1	0	negative	Not done	Not done	Not done	0				Recovered
646	2011	7	2-4 years	1	1	0	negative	Not done	Not done	Not done	0				Recovered
647	2011	4	15-29 years	1	1	0	DGP	Sp	Not done	Sp	1	Sp	NT		Recovered
648	2011	4	15-29 years	1	1	0	DGP	Sp	Not done	Sp	1	Sp	1		Recovered
649	2011	5	1 year	1	0	0	negative	Not done	Not done	Not done	0				Recovered
650	2011	5	15-29 years	1	1	0	negative	Not done	Not done	Not done	0				Recovered
651	2011	8	1-11 months	1	1	0	negative	Not done	Not done	Not done	0				Recovered
652	2011	10	5-9 years	1	1	0	negative	Not done	Not done	Not done	0				Recovered
653	2011	10	2-4 years	1	1	0	negative	Not done	Not done	Not done	0				Recovered
654	2011	11	30-64 years	1	1	0	DGN	Not done	Not done	Not done	1				Recovered
655	2011	11	1-11 months	1	1	0	BGN	Not done	Not done	Not done	1				Recovered
656	2011	11	2-4 years	1	1	0	negative	Not done	Not done	Not done	0				Recovered
657	2011	11	1-11 months	1	1	0	DGN	Not done	Not done	Not done	1				Recovered
658	2011	5	1-11 months	1	1	0	negative	Not done	Not done	Not done	0				Recovered
659	2011	12	1-11 months	1	1	0	negative	Not done	Not done	Not done	0				Recovered
660	2011	12	1 year	1	1	0	negative	Not done	Not done	Not done	0				Recovered
661	2011	12	1-11 months	1	1	1	DGP	Sp	Not done	Not done	1	Sp			Recovered
662	2011	12	2-4 years	1	1	1	DGP	Sp	Not done	Not done	1	Sp			Died
663	2011	12	5-9 years	1	1	1	BGN	Hib	Not done	Not done	1	Hi			Recovered
664	2011	1	5-9 years	1	0	0	negative	Not done	Not done	Not done	0				Recovered
665	2011	2	1 year	1	0	1	DGN	NmW/Y	Not done	Not done	1	Nm			Recovered
666	2011	2	30-64 years	1	0	0	negative	Not done	Not done	Not done	0				Recovered
667	2011	1	15-29 years	1	1	0	DGN	Not done	Not done	Not done	1				Recovered
668	2011	1	2-4 years	1	1	0	BGN	Not done	Not done	Not done	1				Died
669	2011	1	1-11 months	1	0	0	not done	Not done	Not done	Not done	0				Recovered
670	2011	2	15-29 years	1	0	0	negative	Not done	Not done	Not done	0				Recovered
671	2011	2	2-4 years	1	1	0	DGN	Not done	Not done	Not done	1				Recovered
672	2011	2	1-11 months	1	1	1	negative	Not done	Not done	Not done	1				Died
673	2011	2	2-4 years	1	1	0	negative	Not done	Not done	Not done	0				Recovered
674	2011	2	1-11 months	1	1	0	negative	Not done	Not done	Not done	0				Recovered
675	2011	2	5-9 years	1	1	0	negative	Negative	Not done	Not done	0				Recovered
676	2011	2	15-29 years	1	1	0	DGP	Sp	Not done	Not done	1	Sp			Recovered
677	2011	3	65+ years	1	1	0	negative	Negative	Not done	Not done	0				Recovered
678	2011	3	30-64 years	1	0	0	negative	Negative	Not done	Not done	0				Recovered
679	2011	3	10-14 years	1	1	0	DGP	Sp	Not done	Sp	1	Sp	1		Died
680	2011	3	2-4 years	1	1	0	BGN	Negative	Not done	Not done	1				Recovered
681	2011	1	10-14 years	1	1	0	DGN	Not done	Not done	Not done	1				Recovered
682	2011	1	10-14 years	1	1	0	negative	Not done	Not done	Not done	0				Recovered
683	2011	2	2-4 years	1	1	0	negative	Negative	Not done	Not done	0				Recovered
684	2011	1	5-9 years	1	1	0	DGP	Sp	Sp	Not done	1	Sp			Died
685	2011	1	30-64 years	1	1	1	DGP	Not done	Not done	Not done	1				Recovered
686	2011	2	30-64 years	1	1	1	DGP	Sp	Contamin.	Sp	1	Sp	1		Died
687	2011	2	5-9 years	1	1	1	not done	Not done	Not done	NmX	1	Nm		X	Recovered
688	2011	2	10-14 years	1	1	0	not done	Not done	Contamin.	Negative	0				Recovered
689	2011	2	15-29 years	1	1	1	DGP	Not done	Not done	Not done	1				Recovered
690	2011	2	30-64 years	1	1	0	DGP	Sp	Sp	Sp	1	Sp	1		Recovered
691	2011	2	30-64 years	1	1	0	DGP	Sp	Negative	Sp	1	Sp			Died
692	2011	2	15-29 years	1	1	1	DGP	Sp	Not done	Not done	1	Sp			Recovered
693	2011	3	10-14 years	1	1	1	DGP	Not done	Not done	Not done	1				Recovered
694	2011	3	15-29 years	1	1	1	DGP	Sp	Negative	Sp	1	Sp	NT		Died
695	2011	4	5-9 years	1	1	0	negative	Negative	Negative	Negative	0				Recovered
696	2011	4	10-14 years	1	0	0	negative	Negative	Negative	NmX	0	Nm		X	Recovered
697	2011	4	5-9 years	1	1	0	DGP	Sp	Negative	Sp	1	Sp	NT		Recovered
698	2011	4	5-9 years	1	1	1	DGP	Sp	Sp	Sp	1	Sp	1		Recovered
699	2011	4	15-29 years	1	1	0	negative	Negative	Negative	Negative	0				Recovered
700	2011	12	30-64 years	1	1	1	DGP	Sp	Not done	Not done	1	Sp			Recovered
701	2011	12	65+ years	1	1	1	DGP	Sp	Not done	Not done	1	Sp			Recovered
702	2011	1	10-14 years	1	1	1	negative	Negative	Negative	Not done	1				Recovered
703	2011	2	10-14 years	1	1	1	DGP	Sp	Sp	Sp	1	Sp	1		Recovered
704	2011	4		1	0	0	not done	Not done	Not done	Not done	0				Died
705	2011	4	10-14 years	1	0	0	DGN	NmW/Y	Contamin.	NmX	1	Nm		X	Recovered
706	2011	4	5-9 years	1	0	0	not done	Not done	Negative	NmW	0	Nm		W	Recovered
707	2011	4	15-29 years	1	1	0	not done	Not done	Not done	Not done	1				Recovered
708	2011	1	1-11 months	1	1	1	DGP	Sp	Negative	Sp	1	Sp			Died
709	2011	2	1 year	1	1	1	DGP	Sp	Sp	Sp	1	Sp	14		Recovered
710	2011	2	10-14 years	1	1	1	DGP	Sp	Sp	Sp	1	Sp	1		Died
711	2011	2	2-4 years	1	1	1	DGP	Sp	Contamin.	Sp	1	Sp	14		Died
712	2011	2	2-4 years	1	1	0	BGN	Hib	Negative	Negative	1	Hi			Recovered
713	2011	3	1 year	1	1	0	DGN	Not done	NmX	NmX	1	Nm		X	Recovered
714	2011	3	1 year	1	1	0	negative	Not done	Not done	Not done	0				Recovered
715	2011	3	1-11 months	1	1	1	DGP	Negative	Not done	Not done	1				Recovered
716	2011	1	1-11 months	1	1	0	BGN	Not done	Not done	Not done	1				Recovered
717	2011	1	1-11 months	1	1	0	not done	Not done	Not done	Not done	0				Recovered
718	2011	1	1-11 months	1	1	0	not done	Not done	Not done	Not done	0				Recovered
719	2011	1	2-4 years	1	1	0	not done	Not done	Not done	Not done	0				Recovered
720	2011	2	15-29 years	1	1	0	negative	Not done	Not done	Not done	1				Recovered
721	2011	1	15-29 years	1	1	0	negative	Not done	Not done	Not done	1				Recovered
722	2011	2	1 year	1	1	0	negative	Not done	Not done	Not done	0				Recovered
723	2011	3	30-64 years	1	1	0	negative	Not done	Not done	Not done	0				On treatment
724	2011	3	1-11 months	1	1	0	negative	Not done	Not done	Not done	0				Recovered
725	2011	3	1-11 months	1	1	0	negative	Not done	Not done	Not done	0				Recovered
726	2011	3	1-11 months	1	1	0	negative	Not done	Not done	Not done	0				Recovered
727	2011	3	1 year	1	1	0	negative	Not done	Not done	Not done	0				Recovered
728	2011	3	5-9 years	1	1	0	negative	Not done	Not done	Not done	0				On treatment
729	2011	3	1-11 months	1	1	0	negative	Not done	Not done	Not done	1				Recovered
730	2011	1	1-11 months	1	1	0	negative	Not done	Not done	Not done	0				Recovered
731	2011	2	10-14 years	1	1	0	negative	Negative	Not done	Not done	0				Recovered
732	2011	3	2-4 years	1	1	0	negative	Negative	Not done	Not done	1				Recovered
733	2011	3	5-9 years	1	1	0	negative	Negative	Not done	Not done	1				Recovered
734	2011	3	15-29 years	1	1	0	negative	Negative	Not done	Not done	0				Recovered
735	2011	3	15-29 years	1	1	0	negative	Sp	Negative	Sp	0	Sp	NT		Recovered
736	2011	3	1 year	1	1	0	negative	Negative	Not done	Not done	0				Recovered
737	2011	3	10-14 years	1	0	1	negative	Negative	Negative	Sp	1	Sp	NT		Recovered
738	2011	3	15-29 years	1	1	0	DGP	Not done	Not done	Not done	1				On treatment
739	2011	5	10-14 years	1	1	0	DGP	Sp	Not done	Not done	1	Sp			Recovered
740	2011	6	1 year	1	1	0	not done	Not done	Not done	Not done	1				Recovered
741	2011	1	10-14 years	1	0	1	DGP	Sp	Not done	Not done	1	Sp			Recovered
742	2011	1	10-14 years	1	1	0	not done	Not done	Not done	Not done	1				Died
743	2011	2	30-64 years	1	1	0	DGP	Sp	Not done	Not done	1	Sp			Died
744	2011	2	10-14 years	1	1	1	DGN	Negative	NmX	Not done	1	Nm		X	Recovered
745	2011	2	10-14 years	1	1	1	negative	Not done	Not done	Not done	0				Recovered
746	2011	3	5-9 years	1	0	0	not done	Not done	Sp	Negative	0	Sp			Recovered
747	2011	3	5-9 years	1	1	1	negative	Not done	Contamin.	Negative	0				Recovered
748	2011	3	30-64 years	1	1	1	DGP	Sp	Contamin.	Negative	1	Sp			Died
749	2011	3	15-29 years	1	1	1	negative	Negative	Contamin.	Negative	1				Recovered
750	2011	3	5-9 years	1	1	0	negative	Negative	Contamin.	Negative	0				Died
751	2011	3		1	0	0	not done	Not done	Not done	Not done	0				Recovered
752	2011	4	10-14 years	1	1	0	DGP	Sp	Sp	Sp	1	Sp	1		Recovered
753	2011	12	30-64 years	1	0	1	DGP	Sp	Not done	Sp	1	Sp			Recovered
754	2011	12	30-64 years	1	0	1	DGP	Sp	Not done	Not done	1	Sp			Died
755	2011	2	5-9 years	1	1	1	negative	Negative	Negative	Not done	0				Recovered
756	2011	1	15-29 years	1	1	1	DGP	Sp	Negative	Not done	1	Sp			Recovered
757	2011	1	2-4 years	1	1	1	negative	Negative	Negative	Not done	0				Recovered
758	2011	2	1-11 months	1	1	1	negative	Negative	Negative	Not done	0				Recovered
759	2011	2	10-14 years	1	1	1	negative	Negative	Negative	Not done	1				Recovered
760	2011	1	1-11 months	1	1	1	DGP	Sp	Sp	Sp	1	Sp			Died
761	2011	1	15-29 years	1	1	1	DGP	Negative	Not done	Not done	1				Recovered
762	2011	2	10-14 years	1	1	1	DGP	Sp	Sp	Sp	1	Sp			Recovered
763	2011	2	5-9 years	1	1	1	DGP	Sp	Negative	Negative	1	Sp			Recovered
764	2011	2	5-9 years	1	1	1	DGP	Negative	Sp	Sp	1	Sp	1		Recovered
765	2011	1	30-64 years	1	1	1	negative	Not done	Contamin.	Negative	0				Recovered
766	2011	3	5-9 years	1	1	0	DGP	Sp	Not done	Not done	1	Sp			Recovered
767	2011	3	1-11 months	1	1	1	DGP	Sp	Not done	Not done	1	Sp			Recovered
768	2011	3	10-14 years	1	1	0	DGP	Sp	Not done	Not done	1	Sp			Recovered
769	2011	3	1-11 months	1	0	0	DGP	Sp	Not done	Not done	1	Sp			On treatment
770	2011	4	5-9 years	1	0	1	negative	Not done	Not done	Not done	1				Recovered
771	2011	4	10-14 years	1	1	0	DGP	Not done	Not done	Not done	1				Died
772	2011	4	5-9 years	1	1	1	DGP	Sp	Not done	Sp	1	Sp	1		Recovered
773	2011	4	15-29 years	1	1	1	DGP	Sp	Not done	Not done	1	Sp			Recovered
774	2011	6	1 year	1	1	0	BGN	Negative	Not done	Not done	1				Recovered
775	2011	6	10-14 years	1	1	1	DGP	Not done	Not done	Not done	1				Recovered
776	2011	8	30-64 years	1	1	0	DGP	Not done	Not done	Not done	1				Recovered
777	2011	11	5-9 years	1	1	0	DGP	Sp	Not done	Not done	1	Sp			Died
778	2011	2	1-11 months	1	1	1	negative	Negative	Negative	Not done	0				Recovered
779	2011	2	30-64 years	1	1	1	DGP	Sp	Sp	Not done	1	Sp			Recovered
780	2011	3	1-11 months	1	1	1	negative	Negative	Negative	Not done	0				Recovered
781	2011	3	2-4 years	1	1	1	negative	Negative	Negative	Not done	1				Recovered
782	2011	2	5-9 years	1	1	1	negative	Negative	Negative	Negative	1				Recovered
783	2011	1	1-11 months	1	1	0	negative	Not done	Negative	Not done	0				Recovered
784	2011	2	5-9 years	1	1	1	DGP	Sp	Sp	Not done	1	Sp			Recovered
785	2011	4	10-14 years	1	1	1	negative	Negative	Negative	Negative	0				On treatment
786	2011	4	30-64 years	1	1	1	DGP	Sp	Sp	Sp	1	Sp			Died
787	2011	5	15-29 years	1	1	1	negative	Negative	Negative	Not done	1				Recovered
788	2011	4	1 year	1	1	1	negative	Negative	Negative	Negative	0				On treatment
789	2011	4	15-29 years	1	1	1	negative	Negative	Negative	Negative	0				On treatment
790	2011	4	15-29 years	1	1	1	DGP	Sp	Negative	Sp	1	Sp	1		On treatment
791	2011	4	15-29 years	1	1	1	DGP	Negative	Negative	Negative	1				On treatment
792	2011	4	1 year	1	1	1	negative	Negative	Negative	Negative	0				On treatment
793	2011	4	5-9 years	1	1	1	DGP	Sp	Negative	Sp	1	Sp	1		Died
794	2011	6	5-9 years	1	1	1	negative	Negative	Negative	Not done	0				On treatment
795	2011	6	1-11 months	1	1	1	negative	Negative	Negative	Not done	0				On treatment
796	2011	4	5-9 years	1	1	1	negative	Negative	Negative	Negative	0				On treatment
797	2011	1	10-14 years	1	1	1	DGN	Not done	Negative	Negative	1				Recovered
798	2011	1	2-4 years	1	1	1	negative	Negative	Contamin.	Sp	0	Sp	NT		Recovered
799	2011	1	10-14 years	1	0	1	negative	Negative	Negative	Sp	0	Sp			Recovered
800	2011	2	30-64 years	1	1	0	negative	Not done	Not done	Not done	0				Recovered
801	2011	3	1-11 months	1	1	0	negative	Not done	Not done	Not done	0				Recovered
802	2011	3	5-9 years	1	1	0	DGN	Negative	Not done	Not done	1				Recovered
803	2011	3	1-11 months	1	1	0	negative	Not done	Not done	Not done	0				Recovered
804	2011	2	5-9 years	1	1	1	DGN	Negative	Negative	NmX	1	Nm		X	Died
805	2011	2	2-4 years	1	1	1	negative	Negative	Contamin.	Negative	0				Recovered
806	2011	2	5-9 years	1	1	1	negative	Negative	Negative	Negative	0				Recovered
807	2011	2	15-29 years	1	1	1	negative	Negative	Negative	Negative	1				Recovered
808	2011	2	1-11 months	1	1	1	negative	Negative	Contamin.	Negative	1				Recovered
809	2011	2	1-11 months	1	0	1	DGP	Sp	Contamin.	Sp	1	Sp	6A/6B		Recovered
810	2011	2	2-4 years	1	0	1	negative	Not done	Not done	Not done	0				Recovered
811	2011	2	1-11 months	1	1	1	DGP	Sp	Negative	Sp	1	Sp			Recovered
812	2011	3	1-11 months	1	0	1	negative	Negative	Contamin.	NmX	0	Nm		X	Died
813	2011	4	1 year	1	1	1	DGN	Negative	Negative	NmX	1	Nm		X	Recovered
814	2011	4	1-11 months	1	1	1	negative	Not done	Contamin.	Negative	1				Recovered
815	2011	4	1-11 months	1	1	1	negative	Negative	Negative	Negative	0				Recovered
816	2011	4	1-11 months	1	0	1	negative	Negative	Contamin.	Negative	0				Recovered
817	2011	3	1-11 months	1	1	0	negative	Negative	Contamin.	Negative	0				Recovered
818	2011	3	1 year	1	1	1	DGP	Sp	Sp	Sp	1	Sp	6A/6B		Died
819	2011	4	10-14 years	1	1	1	DGP	Negative	Sp	Sp	1	Sp	1		Recovered
820	2011	4	5-9 years	1	1	0	negative	Negative	Negative	Sp	0	Sp			Recovered
821	2011	4	30-64 years	1	1	1	DGN	Not done	Negative	Negative	1				Recovered
822	2011	5	1-11 months	1	1	1	negative	Not done	Contamin.	Negative	0				Recovered
823	2011	5	1-11 months	1	1	1	negative	Not done	Contamin.	Negative	0				Recovered
824	2011	5	1-11 months	1	1	1	negative	Not done	Contamin.	Negative	1				Recovered
825	2011	1	2-4 years	1	1	1	negative	Negative	Negative	Not done	0				Recovered
826	2011	1	15-29 years	1	1	1	negative	Negative	Negative	Not done	1				Recovered
827	2011	2	15-29 years	1	1	1	DGN	NmA	NmA	NmA	1	Nm		A	Recovered
828	2011	2	5-9 years	1	1	1	DGP	Sp	Sp	Sp	1	Sp			Died
829	2011	2	1-11 months	1	1	1	negative	Negative	Negative	Not done	1				Recovered
830	2011	1	5-9 years	1	0	0	not done	Not done	Not done	Not done	0				Died
831	2011	2	1 year	1	1	1	negative	Negative	Negative	Not done	0				Recovered
832	2011	3	30-64 years	1	1	1	negative	Negative	Negative	Sp	1	Sp	12F/12A/12B/44/46		Recovered
833	2011	3	30-64 years	1	1	1	negative	Negative	Negative	Not done	0				Recovered
834	2011	3	2-4 years	1	1	1	negative	Negative	Negative	Not done	0				Recovered
835	2011	3	10-14 years	1	1	1	negative	Negative	Negative	Not done	0				Recovered
836	2011	4	2-4 years	1	1	0	negative	Negative	Negative	Negative	0				On treatment
837	2011	4	2-4 years	1	1	1	negative	Negative	Negative	Negative	1				On treatment
838	2011	4	30-64 years	1	1	1	DGP	Sp	Negative	Sp	1	Sp	14		On treatment
839	2011	6	15-29 years	1	1	1	DGP	Sp	Sp	Not done	1	Sp			Recovered
840	2011	5	1 year	1	1	1	negative	Negative	Negative	Not done	0				Recovered
841	2011	4	1-11 months	1	1	1	negative	Negative	Negative	Negative	0				On treatment
842	2011	4	30-64 years	1	1	1	negative	Negative	Negative	Negative	0				On treatment
843	2011	4	2-4 years	1	1	1	negative	Not done	Negative	Not done	0				On treatment
844	2011	2	10-14 years	1	1	1	DGP	Sp	Negative	Sp	1	Sp			Recovered
845	2011	3	1 year	1	0	0	not done	Not done	Not done	Not done	0				On treatment
846	2011	2	5-9 years	1	0	0	not done	Not done	Not done	Not done	0				On treatment
847	2011	5	5-9 years	1	0	0	not done	Not done	Not done	Not done	0				On treatment
848	2011	3	1 year	1	0	0	not done	Not done	Not done	Not done	0				On treatment
849	2011	3	5-9 years	1	1	0	DGP	Negative	Not done	Sp	1	Sp	5		Recovered
850	2011	1	2-4 years	1	1	1	negative	Not done	Negative	Negative	0				Recovered
851	2011	1	1-11 months	1	0	0	not done	Not done	Not done	Not done	0				Recovered
852	2011	1	2-4 years	1	1	1	negative	Not done	Contamin.	Negative	0				Recovered
853	2011	1	1-11 months	1	1	1	negative	Negative	Contamin.	Negative	1				Recovered
854	2011	2	2-4 years	1	1	1	negative	Negative	Contamin.	Negative	1				Recovered
855	2011	2	1 year	1	1	1	negative	Negative	Negative	Negative	0				Recovered
856	2011	2	10-14 years	1	0	1	DGN	Not done	NmX	NmX	1	Nm		X	Recovered
857	2011	2	1-11 months	1	1	1	negative	Not done	Negative	Negative	1				Recovered
858	2011	3	10-14 years	1	0	1	negative	Not done	Contamin.	Negative	0				Recovered
859	2011	3	1-11 months	1	0	1	negative	Not done	Contamin.	Negative	0				Recovered
860	2011	3	30-64 years	1	1	1	negative	Not done	Negative	Negative	0				Recovered
861	2011	3	15-29 years	1	0	0	negative	Not done	Negative	Negative	0				Recovered
862	2011	3	5-9 years	1	1	1	DGP	Sp	Sp	Negative	1	Sp			Recovered
863	2011	3	5-9 years	1	0	0	negative	Negative	Contamin.	Negative	0				Recovered
864	2011	3	15-29 years	1	0	1	negative	Negative	Negative	Negative	0				Recovered
865	2011	3	1-11 months	1	0	1	DGP	Sp	Contamin.	Sp	1	Sp	5		Recovered
866	2011	3	1-11 months	1	0	1	negative	Negative	Contamin.	Negative	0				Recovered
867	2011	3	1-11 months	1	1	1	DGP	Sp	Negative	Sp	1	Sp			Recovered
868	2011	3	2-4 years	1	1	0	not done	Not done	NmX	Negative	1	Nm		X	Recovered
869	2011	3	10-14 years	1	1	1	negative	Negative	Contamin.	Sp	1	Sp	6A/6B		Recovered
870	2011	6	1-11 months	1	1	0	negative	Not done	Negative	Negative	0				Recovered
871	2011	7	1-11 months	1	1	0	negative	Not done	Negative	Negative	0				Recovered
872	2011	1	2-4 years	1	1	1	negative	Not done	Not done	Not done	1				Recovered
873	2011	2	1-11 months	1	1	1	DGN	Negative	Not done	Not done	1				Died
874	2011	2	1 year	1	1	0	negative	Not done	Not done	Not done	0				Recovered
875	2011	2	5-9 years	1	1	1	negative	Not done	Not done	Sp	1	Sp	7F/7A		Recovered
876	2011	2	5-9 years	1	1	1	DGP	Negative	Not done	Sp	1	Sp	1		Recovered
877	2011	2	10-14 years	1	1	1	negative	Not done	Not done	Not done	1				Recovered
878	2011	2	30-64 years	1	1	0	DGP	Sp	Not done	Sp	1	Sp	1		Recovered
879	2011	2	1 year	1	1	0	DGP	Sp	Not done	Sp	1	Sp	7F/7A		Recovered
880	2011	2	30-64 years	1	1	0	DGN	NmA	Not done	Not done	1	Nm			Died
881	2011	2	2-4 years	1	1	0	negative	Not done	Not done	Not done	0				Recovered
882	2011	2	5-9 years	1	1	0	DGP	Sp	Not done	Sp	1	Sp	4		Recovered
883	2011	6	2-4 years	1	1	0	DGP	Not done	Not done	Sp	1	Sp	1		Recovered
884	2011	1	5-9 years	1	1	1	negative	Not done	Not done	Not done	1				Recovered
885	2011	1	1-11 months	1	1	1	DGN	Negative	Not done	Not done	1				Died
886	2011	2	30-64 years	1	1	0	negative	Not done	Not done	Not done	0				Recovered
887	2011	2	10-14 years	1	1	0	negative	Not done	Not done	Not done	1				Recovered
888	2011	2	2-4 years	1	1	0	negative	Not done	Not done	Not done	0				Recovered
889	2011	2	1-11 months	1	1	0	negative	Not done	Not done	Not done	0				Recovered
890	2011	2	2-4 years	1	1	0	negative	Not done	Not done	Not done	0				Recovered
891	2011	4	2-4 years	1	1	0	negative	Negative	Not done	Not done	0				Recovered
892	2011	4	1-11 months	1	1	0	negative	Negative	Not done	Not done	0				Recovered
893	2011	6	1 year	1	1	0	negative	Negative	Not done	Not done	0				Recovered
894	2011	7	2-4 years	1	1	0	negative	Negative	Not done	Not done	0				Died
895	2011	7	2-4 years	1	1	0	negative	Negative	Not done	Not done	0				Died
896	2011	7	1 year	1	1	0	negative	Negative	Not done	Not done	0				Recovered
897	2011	7	2-4 years	1	1	0	negative	Negative	Not done	Not done	0				Recovered
898	2011	8	1-11 months	1	1	0	negative	Negative	Not done	Not done	0				Died
899	2011	8	2-4 years	1	1	0	negative	Negative	Not done	Not done	0				Recovered
900	2011	8	1 year	1	1	0	negative	Negative	Not done	Not done	0				Recovered
901	2011	8	30-64 years	1	1	0	negative	Negative	Not done	Not done	1				Died
902	2011	1	5-9 years	1	1	0	DGP	Not done	Not done	Not done	1				Died
903	2011	1	5-9 years	1	1	0	negative	Not done	Not done	Not done	1				Recovered
904	2011	2	2-4 years	1	1	0	DGP	Sp	Sp	Sp	1	Sp	23F		Recovered
905	2011	2	30-64 years	1	1	0	negative	Not done	Not done	Negative	1				Recovered
906	2011	2	1 year	1	1	1	DGN	Negative	Contamin.	Negative	1				Died
907	2011	2	5-9 years	1	1	1	DGN	Negative	Contamin.	NmX	1	Nm		X	Recovered
908	2011	2	10-14 years	0	0	0	not done	Not done	Not done	Not done	0				Recovered
909	2011	2	5-9 years	1	1	1	DGP	Sp	Sp	Sp	1	Sp	1		Recovered
910	2011	2	15-29 years	1	1	1	DGP	Negative	Contamin.	Sp	1	Sp	15B/15C		Recovered
911	2011	5	1-11 months	1	1	0	negative	Negative	Not done	Not done	0				Recovered
912	2011	5	15-29 years	1	1	0	DGN	Negative	Not done	Not done	1				Recovered
913	2011	5	5-9 years	1	1	1	DGP	Negative	Negative	Sp	1	Sp	1		Recovered
914	2011	5	15-29 years	1	1	0	DGN	Negative	Not done	Not done	1				Recovered
915	2011	7	2-4 years	1	1	0	negative	Negative	Not done	Not done	0				Died
916	2011	6	30-64 years	1	1	0	negative	Negative	Not done	Not done	0				Recovered
917	2011	4	30-64 years	1	1	0	DGP	Negative	Not done	Sp	1	Sp	NT		Died
918	2011	8	2-4 years	1	1	0	negative	Negative	Not done	Not done	0				Left
919	2011	8	2-4 years	1	1	0	negative	Not done	Not done	Not done	0				Recovered
920	2011	8	1 year	1	1	0	negative	Not done	Not done	Not done	0				Recovered
921	2011	9	1 year	1	1	0	negative	Not done	Not done	Not done	0				Recovered
922	2011	9	1 year	1	1	0	negative	Not done	Not done	Not done	0				Recovered
923	2011	9	1 year	1	1	0	negative	Not done	Not done	Not done	0				Left
924	2011	9	1-11 months	1	1	0	negative	Not done	Not done	Not done	0				Recovered
925	2011	12	2-4 years	1	1	0	negative	Not done	Not done	Not done	0				Recovered
926	2011	11	1-11 months	1	1	0	BGN	Not done	Not done	Not done	1				Died
927	2011	11	2-4 years	1	1	0	negative	Not done	Not done	Not done	0				Recovered
928	2011	11	1-11 months	1	1	0	negative	Not done	Not done	Not done	0				Recovered
929	2011	12	1-11 months	1	1	0	negative	Not done	Not done	Not done	0				Recovered
930	2011	12	10-14 years	1	1	0	BGP	Not done	Not done	Not done	1				Recovered
931	2011	12	1-11 months	1	1	0	negative	Negative	Not done	Not done	0				Recovered
932	2011	2	1-11 months	1	1	0	negative	Not done	Not done	Not done	0				Recovered
933	2011	2	30-64 years	1	1	0	DGN	Negative	Not done	Not done	1				Recovered
934	2011	2	15-29 years	1	1	0	DGN	Negative	Not done	Not done	1				Recovered
935	2011	2	10-14 years	1	1	0	DGP	Sp	Not done	Sp	1	Sp	1		Recovered
936	2011	2	5-9 years	1	1	0	DGN	Negative	Not done	Not done	1				Recovered
937	2011	2	30-64 years	1	1	0	negative	Not done	Not done	Not done	1				Recovered
938	2011	1	5-9 years	1	1	0	DGN	Negative	Not done	Not done	1				Recovered
939	2011	2	10-14 years	1	1	0	DGP	Sp	Not done	Sp	1	Sp	1		Recovered
940	2011	3	2-4 years	1	1	0	negative	Negative	Not done	Not done	0				Died
941	2011	3	1-11 months	1	1	0	not done	Not done	Negative	Sp	1	Sp	1		Died
942	2011	3	1 year	1	1	0	negative	Not done	Not done	Not done	1				Recovered
943	2011	3	2-4 years	1	1	0	negative	Negative	Not done	Sp	0	Sp	1		Recovered
944	2011	4	5-9 years	1	1	0	DGP	Sp	Not done	Not done	1	Sp			Recovered
945	2011	4	65+ years	1	1	0	DGP	Negative	Not done	Sp	1	Sp	NT		Died
946	2011	7	10-14 years	1	1	0	negative	Negative	Not done	Not done	0				Recovered
947	2011	7	1-11 months	1	1	0	DGP	Negative	Not done	Sp	1	Sp	NT		Recovered
948	2011	7	1-11 months	1	1	0	negative	Negative	Not done	Not done	0				Recovered
949	2011	7	1-11 months	1	1	0	negative	Negative	Not done	Not done	0				Recovered
950	2011	7	2-4 years	1	1	0	negative	Negative	Not done	Not done	0				Recovered
951	2011	8	2-4 years	1	1	0	negative	Negative	Not done	Not done	0				Recovered
952	2011	8	2-4 years	1	1	0	negative	Negative	Not done	Not done	0				Recovered
953	2011	1	10-14 years	1	1	0	DGP	Not done	Not done	Not done	1				Died
954	2011	1	5-9 years	1	1	0	DGP	Not done	Not done	Not done	1				Recovered
955	2011	1	5-9 years	0	0	0	not done	Not done	Not done	Not done	0				Recovered
956	2011	1	1-11 months	1	1	1	DGP	Sp	Not done	Sp	1	Sp	NT		Recovered
957	2011	1	5-9 years	1	1	1	DGN	Negative	Not done	Negative	1				Recovered
958	2011	2	10-14 years	1	1	1	DGP	Sp	Contamin.	Sp	1	Sp	1		Died
959	2011	2	5-9 years	1	1	0	negative	Negative	Contamin.	Negative	1				Recovered
960	2011	3	15-29 years	1	1	0	not done	Not done	Not done	Not done	0				Recovered
961	2011	3	30-64 years	1	1	1	DGP	Sp	Contamin.	Sp	1	Sp			Recovered
962	2011	3	5-9 years	1	1	1	DGN	Negative	Negative	Not done	1				Recovered
963	2011	6	5-9 years	1	1	0	negative	Negative	Not done	Not done	0				Recovered
964	2011	6	1-11 months	1	1	0	negative	Negative	Not done	Not done	0				Recovered
965	2011	5	2-4 years	1	1	0	negative	Negative	Not done	Not done	0				Recovered
966	2011	5	1-11 months	1	1	0	negative	Negative	Not done	Not done	0				Recovered
967	2011	6	1 year	1	1	0	negative	Negative	Not done	Not done	0				Recovered
968	2011	6	1 year	1	1	0	DGP	Not done	Not done	Not done	1				Recovered
969	2011	1	5-9 years	1	1	0	negative	Not done	Not done	Not done	0				Recovered
970	2011	5	1-11 months	1	1	0	negative	Negative	Not done	Not done	0				Recovered
971	2011	4	1 year	1	1	0	negative	Negative	Not done	Not done	0				Recovered
972	2011	6	1 year	1	1	0	negative	Negative	Not done	Not done	0				Recovered
973	2011	2	5-9 years	1	1	0	negative	Not done	Not done	Sp	0	Sp	7F/7A		Recovered
974	2011	9	1-11 months	1	1	0	negative	Not done	Not done	Not done	0				Recovered
975	2011	10	2-4 years	1	1	0	negative	Not done	Not done	Not done	0				Recovered
976	2011	10	2-4 years	1	1	0	negative	Not done	Not done	Not done	0				Recovered
977	2011	10	1 year	1	1	0	negative	Not done	Not done	Not done	0				Recovered
978	2011	10	2-4 years	1	1	0	negative	Not done	Not done	Not done	0				Recovered
979	2011	10	1 year	1	1	0	negative	Not done	Not done	Not done	0				Recovered
980	2011	11	30-64 years	1	1	0	negative	Not done	Not done	Not done	1				Recovered
981	2011	12	1-11 months	1	1	0	negative	Negative	Not done	Not done	0				Recovered
982	2011	12	2-4 years	1	1	0	negative	Negative	Not done	Not done	0				Recovered
983	2011	3	30-64 years	1	1	1	DGP	Sp	Not done	Negative	1	Sp			Died
984	2011	3	5-9 years	1	1	1	negative	Not done	Negative	NmX	1	Nm		X	Recovered
985	2011	3	1-11 months	1	1	0	not done	Not done	Not done	Negative	1				Recovered
986	2011	3	5-9 years	1	1	1	DGP	Sp	Not done	Sp	1	Sp	1		Recovered
987	2011	3	30-64 years	1	1	1	DGP	Sp	Negative	Sp	1	Sp	1		Recovered
988	2011	3	5-9 years	1	1	1	negative	Negative	Contamin.	NmX	1	Nm		X	Recovered
989	2011	3	30-64 years	0	0	0	not done	Not done	Not done	Not done	0				Recovered
990	2011	3	15-29 years	1	1	1	DGP	Sp	Not done	Sp	1	Sp	4		Recovered
991	2011	3	1-11 months	1	1	0	not done	Not done	Not done	Negative	0				Recovered
992	2011	3	10-14 years	1	1	1	negative	Negative	Contamin.	Not done	0				Died
993	2011	3	15-29 years	1	1	1	DGP	Sp	Negative	Sp	1	Sp	1		Recovered
994	2011	3	5-9 years	1	1	1	DGP	Sp	Negative	Sp	1	Sp	1		Died
995	2011	4	30-64 years	1	1	0	DGP	Sp	Sp	Sp	1	Sp	1		Recovered
996	2011	5	30-64 years	1	1	1	DGP	Sp	Contamin.	Sp	1	Sp	1		Died
997	2011	6	1 year	1	1	1	BGN	Hib	Contamin.	Hib	1	Hi			Recovered
998	2011	6	5-9 years	1	1	1	negative	Not done	Contamin.	Negative	0				Recovered
999	2011	7	2-4 years	1	1	1	DGP	Sp	Contamin.	Negative	1	Sp			Recovered
1000	2011	7	1-11 months	1	1	1	BGN	Negative	Negative	Not done	1				Recovered
1001	2011	7	2-4 years	1	1	1	negative	Not done	Not done	Negative	1				Recovered
1002	2011	2	10-14 years	1	1	0	DGP	Sp	Sp	Sp	1	Sp	4		Recovered
1003	2011	2	65+ years	1	1	0	DGP	Sp	Not done	Not done	1	Sp			Died
1004	2011	2	1-11 months	0	0	0	not done	Not done	Not done	Not done	0				Died
1005	2011	2	10-14 years	1	1	0	negative	Not done	Contamin.	Negative	0				Recovered
1006	2011	2	30-64 years	1	1	0	negative	Not done	Negative	Negative	1				Died
1007	2011	1	10-14 years	1	1	0	DGP	Not done	Not done	Not done	1				Recovered
1008	2011	1	10-14 years	1	1	0	DGP	Not done	Not done	Not done	1				Died
1009	2011	1	10-14 years	1	1	0	DGP	Not done	Not done	Not done	1				Recovered
1010	2011	1	30-64 years	1	1	0	DGP	Not done	Not done	Not done	1				Died
1011	2011	1	15-29 years	1	1	0	DGP	Not done	Not done	Not done	1				Died
1012	2011	1	15-29 years	1	1	0	DGP	Not done	Not done	Not done	1				Recovered
1013	2011	1	1-11 months	1	1	0	DGP	Not done	Not done	Not done	1				Died
1014	2011	1	1-11 months	1	1	1	DGP	Sp	Negative	Not done	1	Sp			On treatment
1015	2011	1	30-64 years	1	1	1	BGN	Negative	Negative	Not done	1				On treatment
1016	2011	1	1-11 months	1	1	1	negative	Negative	Negative	Not done	0				On treatment
1017	2011	1	15-29 years	1	1	1	negative	Negative	Not done	Not done	0				On treatment
1018	2011	1	2-4 years	1	1	1	DGP	Sp	Negative	Not done	1	Sp			On treatment
1019	2011	1	30-64 years	1	1	1	negative	Negative	Negative	Not done	1				Recovered
1020	2011	2	10-14 years	1	1	1	DGP	Sp	Sp	Sp	1	Sp	1		On treatment
1021	2011	2	1 year	1	1	1	DGP	Negative	Negative	Negative	1				Recovered
1022	2011	2	65+ years	1	1	1	negative	Negative	Negative	Negative	0				Recovered
1023	2011	2	15-29 years	1	1	1	negative	Negative	Negative	Negative	0				Recovered
1024	2011	2	1-11 months	1	1	1	negative	Negative	Not done	Negative	0				Recovered
1025	2011	2	15-29 years	1	1	1	negative	Negative	Negative	Not done	0				Recovered
1026	2011	2	2-4 years	1	1	1	negative	Negative	Not done	Not done	0				Recovered
1027	2011	4	15-29 years	1	1	1	negative	Not done	Not done	Sp	1	Sp	1		Recovered
1028	2011	4	2-4 years	1	1	0	DGP	Sp	Not done	Not done	1	Sp			Recovered
1029	2011	4	5-9 years	1	1	1	DGP	Sp	Contamin.	Sp	1	Sp	1		Died
1030	2011	4	15-29 years	1	1	1	DGP	Sp	Sp	Sp	1	Sp	1		Recovered
1031	2011	4	30-64 years	1	1	1	DGP	Sp	Contamin.	Sp	1	Sp	NT		Recovered
1032	2011	4	30-64 years	1	1	1	negative	Not done	Contamin.	Negative	0				Recovered
1033	2011	4	30-64 years	1	1	1	DGP	Sp	Negative	Negative	1	Sp			Recovered
1034	2011	8	1-11 months	1	1	0	not done	Not done	Not done	Negative	1				Died
1035	2011	8	1-11 months	1	1	0	DGP	Not done	Contamin.	Negative	1				Recovered
1036	2011	9	1-11 months	1	1	1	negative	Not done	Not done	Not done	0				Recovered
1037	2011	10	1 year	1	1	1	DGN	Not done	Not done	Not done	1				Recovered
1038	2011	11	5-9 years	1	0	1	negative	Negative	Not done	Not done	1				On treatment
1039	2011	12	5-9 years	1	1	1	DGN	Not done	Not done	Not done	1				On treatment
1040	2011	12	2-4 years	1	1	1	negative	Not done	Not done	Not done	0				On treatment
1041	2011	2	1-11 months	1	1	0	negative	Not done	Contamin.	Negative	1				Recovered
1042	2011	2	15-29 years	0	0	0	not done	Not done	Not done	Not done	0				Died
1043	2011	1	30-64 years	0	0	0	not done	Not done	Not done	Not done	0				Died
1044	2011	1	15-29 years	1	1	0	DGP	Not done	Not done	Not done	1				Recovered
1045	2011	1	5-9 years	1	1	1	DGP	Not done	Not done	Not done	1				Recovered
1046	2011	1	1 year	0	0	0	not done	Not done	Not done	Not done	0				Recovered
1047	2011	2	5-9 years	1	1	1	DGP	Sp	Sp	Sp	1	Sp			Recovered
1048	2011	2	5-9 years	0	0	0	not done	Not done	Not done	Not done	0				Recovered
1049	2011	2	30-64 years	1	1	1	negative	Negative	Negative	Negative	0				Recovered
1050	2011	2	1 year	1	1	1	BGN	Negative	Contamin.	Negative	1				Recovered
1051	2011	2	30-64 years	1	1	1	DGP	Sp	Sp	Sp	1	Sp	6A/6B		Recovered
1052	2011	1	1-11 months	1	0	0	DGP	Not done	Not done	Not done	1				Recovered
1053	2011	1	5-9 years	1	1	0	negative	Not done	Not done	Not done	1				Recovered
1054	2011	1	10-14 years	1	1	0	DGP	Not done	Not done	Not done	1				Recovered
1055	2011	1	30-64 years	1	1	0	DGP	Not done	Not done	Not done	1				Recovered
1056	2011	1	10-14 years	1	1	0	DGP	Not done	Not done	Not done	1				Recovered
1057	2011	1	1-11 months	1	1	0	DGP	Not done	Not done	Not done	1				Recovered
1058	2011	2	1-11 months	1	1	0	DGP	Not done	Not done	Not done	1				Recovered
1059	2011	1	30-64 years	1	1	0	DGP	Not done	Not done	Not done	1				Recovered
1060	2011	2	15-29 years	1	1	1	DGP	Sp	Sp	Sp	1	Sp			On treatment
1061	2011	2	10-14 years	1	1	1	DGP	Sp	Sp	Sp	1	Sp			On treatment
1062	2011	2	1-11 months	1	1	0	not done	Not done	Contamin.	Negative	0				On treatment
1063	2011	2	15-29 years	1	1	1	negative	Negative	Negative	Negative	1				Died
1064	2011	2	2-4 years	1	1	0	not done	Not done	Negative	Negative	1				On treatment
1065	2011	2	10-14 years	1	1	1	negative	Negative	NmX	Not done	1	Nm		X	Recovered
1066	2011	2	2-4 years	1	0	0	not done	Not done	Negative	Negative	0				On treatment
1067	2011	2	30-64 years	1	0	0	not done	Not done	Negative	Not done	0				On treatment
1068	2011	2	30-64 years	1	1	0	negative	Not done	Negative	Negative	0				On treatment
1069	2011	1	1-11 months	1	1	0	negative	Negative	Negative	Negative	1				Recovered
1070	2011	1	10-14 years	1	1	0	DGP	Not done	Not done	Not done	1				Recovered
1071	2011	1	15-29 years	0	0	0	not done	Not done	Not done	Not done	0				Recovered
1072	2011	2	10-14 years	1	1	0	not done	Not done	Sp	Not done	1	Sp	1		On treatment
1073	2011	1	10-14 years	1	1	1	DGP	Sp	Sp	Not done	1	Sp			Recovered
1074	2011	1	30-64 years	1	1	0	DGP	Sp	Not done	Not done	1	Sp			Died
1075	2011	1	1 year	1	1	1	DGP	Sp	Sp	Sp	1	Sp	1		Recovered
1076	2011	2	5-9 years	1	1	0	negative	Not done	Negative	Negative	0				Recovered
1077	2011	2	2-4 years	1	1	1	DGP	Not done	Sp	Negative	1	Sp			Recovered
1078	2011	2	10-14 years	1	1	1	DGP	Sp	Sp	Sp	1	Sp			On treatment
1079	2011	2	15-29 years	1	1	0	DGP	Sp	Not done	Not done	1	Sp			On treatment
1080	2011	2	5-9 years	1	1	1	negative	Negative	Negative	Not done	1				Recovered
1081	2011	1	5-9 years	1	1	1	negative	Negative	Negative	Negative	0				Recovered
1082	2011	1	30-64 years	1	1	1	DGN	NmW/Y	NmW	NmW	1	Nm		W	On treatment
1083	2011	1	1-11 months	1	1	1	negative	Negative	Not done	Negative	0				On treatment
1084	2011	2	1-11 months	1	1	1	negative	Negative	Contamin.	Negative	1				Recovered
1085	2011	1	30-64 years	1	1	1	negative	Negative	Negative	Not done	0				Died
1086	2011	2	30-64 years	1	1	1	negative	Sp	Negative	Sp	1	Sp	1		Died
1087	2011	2	1-11 months	1	1	1	negative	Negative	Negative	Negative	0				Recovered
1088	2011	2	15-29 years	1	1	1	negative	Negative	Negative	Negative	0				Recovered
1089	2011	2	2-4 years	1	1	1	negative	Not done	Contamin.	Negative	1				Recovered
1090	2011	2		1	1	1	negative	Negative	Negative	Negative	1				Recovered
1091	2011	2	2-4 years	1	1	1	negative	Not done	Negative	Negative	1				Recovered
1092	2011	3	5-9 years	1	1	0	negative	Not done	Negative	Negative	1				Died
1093	2011	3	30-64 years	1	1	1	negative	Not done	Negative	Sp	1	Sp			Died
1094	2011	3	5-9 years	1	1	0	DGP	Not done	Not done	Not done	1				On treatment
1095	2011	3	1 year	1	1	1	DGP	Not done	Negative	Negative	1				On treatment
1096	2011	3	2-4 years	1	1	1	DGP	Not done	Sp	Not done	1	Sp			Died
1097	2011	3	15-29 years	1	1	1	negative	Not done	Negative	Negative	1				On treatment
1098	2011	3	15-29 years	1	1	1	negative	Not done	Negative	Negative	1				On treatment
1099	2011	3	2-4 years	1	1	1	negative	Not done	Negative	Negative	1				On treatment
1100	2011	3	5-9 years	1	1	1	DGN	Not done	NmX	NmX	1	Nm		X	Died
1101	2011	3	2-4 years	1	1	1	negative	Not done	Negative	Negative	0				On treatment
1102	2011	4	5-9 years	1	1	1	DGN	Not done	NmX	NmX	1	Nm		X	On treatment
1103	2011	4	5-9 years	1	1	1	negative	Not done	Negative	Negative	1				On treatment
1104	2011	4	1-11 months	1	1	1	negative	Not done	Not done	Negative	1				On treatment
1105	2011	5	2-4 years	1	1	1	negative	Not done	Negative	Not done	1				On treatment
1106	2011	5	30-64 years	1	1	1	DGP	Not done	Not done	Sp	1	Sp			On treatment
1107	2011	5	15-29 years	1	1	0	not done	Not done	Not done	Not done	0				Recovered
1108	2011	5	30-64 years	1	1	1	DGP	Not done	Sp	Not done	1	Sp			Died
1109	2011	4	1-11 months	1	1	1	negative	Not done	Hib	Hib	1	Hi			On treatment
1110	2011	5	65+ years	1	1	1	negative	Not done	Sp	Not done	1	Sp			On treatment
1111	2011	5	2-4 years	1	1	1	negative	Not done	Contamin.	Negative	0				On treatment
1112	2011	5	1-11 months	1	1	1	DGP	Not done	Negative	Sp	1	Sp			On treatment
1113	2011	5	10-14 years	1	0	1	negative	Not done	Not done	Not done	1				On treatment
1114	2011	5	30-64 years	1	0	1	negative	Not done	Not done	Not done	1				On treatment
1115	2011	6	1-11 months	1	1	1	negative	Not done	Negative	Not done	1				On treatment
1116	2011	6	30-64 years	1	0	1	negative	Not done	Not done	Not done	1				On treatment
1117	2011	1	30-64 years	1	1	0	negative	Negative	Not done	Not done	1				Died
1118	2011	1	2-4 years	1	1	0	negative	Negative	Not done	Not done	1				Died
1119	2011	1	2-4 years	1	1	0	negative	Negative	Not done	Not done	1				Recovered
1120	2011	1	5-9 years	1	1	0	not done	Not done	Not done	Not done	1				Recovered
1121	2011	2	1-11 months	1	1	0	DGP	Negative	Not done	Sp	1	Sp	NT		Died
1122	2011	2	5-9 years	1	1	0	DGP	Sp	Not done	Sp	1	Sp	1		Died
1123	2011	1	65+ years	1	1	0	DGP	Sp	Not done	Not done	1	Sp			Died
1124	2011	2	10-14 years	1	1	0	DGP	Sp	Not done	Not done	1	Sp			Died
1125	2011	2	5-9 years	1	1	0	not done	Not done	Not done	Sp	1	Sp	1		Died
1126	2011	2	1-11 months	1	1	0	negative	Negative	Not done	Not done	1				Recovered
1127	2011	2	15-29 years	1	1	0	negative	Negative	Not done	Not done	0				Recovered
1128	2011	1	10-14 years	1	0	0	DGP	Sp	Not done	Not done	1	Sp			Recovered
1129	2011	2	30-64 years	1	1	0	DGP	Sp	Not done	Not done	1	Sp			Died
1130	2011	2	15-29 years	1	1	0	negative	Negative	Not done	Not done	1				Recovered
1131	2011	2	10-14 years	1	1	0	DGP	Sp	Not done	Sp	1	Sp	1		Recovered
1132	2011	2	5-9 years	1	1	1	negative	Negative	Negative	Negative	0				Recovered
1133	2011	2	1-11 months	1	1	1	negative	Negative	Negative	Not done	0				Recovered
1134	2011	2	15-29 years	1	1	1	negative	Negative	Negative	Sp	1	Sp	1		Recovered
1135	2011	2	5-9 years	1	1	1	negative	Negative	Negative	Not done	0				Recovered
1136	2011	3	5-9 years	1	1	0	DGN	Negative	NmX	NmX	1	Nm		X	On treatment
1137	2011	1	30-64 years	1	1	1	negative	Negative	Negative	Not done	1				Recovered
1138	2011	2	10-14 years	1	0	0	not done	Not done	Negative	Negative	0				Recovered
1139	2011	3	5-9 years	1	1	0	negative	Not done	Contamin.	Negative	0				On treatment
1140	2011	3	1-11 months	1	1	0	negative	Not done	Contamin.	Negative	0				Died
1141	2011	3	1-11 months	1	1	0	negative	Not done	Negative	Negative	0				Died
1142	2011	3	10-14 years	1	1	1	negative	Not done	Contamin.	Negative	1				On treatment
1143	2011	3	15-29 years	0	0	0	not done	Not done	Not done	Not done	0				Died
1144	2011	3	30-64 years	0	0	0	not done	Not done	Not done	Not done	0				Died
1145	2011	3	15-29 years	1	1	1	negative	Not done	Negative	Negative	1				On treatment
1146	2011	3	30-64 years	1	1	1	negative	Not done	Contamin.	Negative	1				On treatment
1147	2011	3	30-64 years	1	1	1	DGP	Not done	Not done	Not done	1				On treatment
1148	2011	3	5-9 years	1	1	1	DGN	Not done	NmX	NmX	1	Nm		X	On treatment
1149	2011	3	30-64 years	0	0	0	not done	Not done	Not done	Not done	0				Died
1150	2011	3	2-4 years	1	1	1	negative	Not done	Negative	Negative	0				On treatment
1151	2011	4	10-14 years	1	1	1	negative	Not done	Negative	Negative	0				Died
1152	2011	4	65+ years	1	1	1	negative	Not done	Negative	Negative	1				Died
1153	2011	4	15-29 years	1	1	0	not done	Not done	Negative	Negative	0				On treatment
1154	2011	4	1-11 months	1	1	1	negative	Not done	Not done	Negative	1				On treatment
1155	2011	4	5-9 years	1	1	1	negative	Not done	Sp	Sp	1	Sp			Died
1156	2011	4	2-4 years	1	1	1	DGP	Not done	Negative	Sp	1	Sp	1		Died
1157	2011	4	2-4 years	1	1	1	negative	Not done	Negative	Negative	1				On treatment
1158	2011	4	1-11 months	1	1	1	DGP	Not done	Sp	Sp	1	Sp	1		On treatment
1159	2011	4	5-9 years	1	1	0	DGN	Not done	NmX	NmX	1	Nm		X	On treatment
1160	2011	4	10-14 years	1	1	1	DGP	Not done	Sp	Sp	1	Sp	1		On treatment
1161	2011	4	30-64 years	1	1	0	DGP	Not done	Sp	Sp	1	Sp			On treatment
1162	2011	5	30-64 years	1	0	1	negative	Not done	Negative	Not done	0				On treatment
1163	2011	6	2-4 years	1	1	1	negative	Not done	Not done	Not done	1				On treatment
1164	2011	6	2-4 years	1	1	1	negative	Not done	Not done	Not done	1				On treatment
1165	2011	6	2-4 years	1	1	1	negative	Not done	Not done	Not done	1				On treatment
1166	2011	1	1-11 months	1	1	0	DGP	Not done	Not done	Not done	1				Recovered
1167	2011	1	5-9 years	1	1	0	DGN	Not done	Not done	Not done	1				Recovered
1168	2011	1	2-4 years	1	1	0	negative	Negative	Not done	Not done	0				Recovered
1169	2011	1	30-64 years	1	1	0	DGP	Negative	Not done	Not done	1				Recovered
1170	2011	2	30-64 years	1	1	0	negative	Negative	Not done	Sp	1	Sp	NT		Recovered
1171	2011	1	2-4 years	1	1	0	negative	Negative	Not done	Not done	0				Recovered
1172	2011	2	65+ years	1	1	0	negative	Negative	Not done	Not done	0				Recovered
1173	2011	2	1-11 months	1	1	0	BGN	Hib	Not done	Not done	1	Hi			Recovered
1174	2011	2	10-14 years	1	1	0	DGP	Sp	Not done	Not done	1	Sp			Left
1175	2011	2	10-14 years	1	1	0	negative	Negative	Not done	Not done	0				Recovered
1176	2011	2	15-29 years	1	1	0	DGP	Sp	Not done	Not done	1	Sp			Recovered
1177	2011	2	1-11 months	1	1	0	negative	Negative	Not done	Not done	0				Recovered
1178	2011	3	30-64 years	1	1	0	DGP	Sp	Not done	Sp	1	Sp	1		Died
1179	2011	2	2-4 years	1	1	0	negative	Negative	Not done	Not done	0				Recovered
1180	2011	3	1-11 months	1	1	0	negative	Negative	Not done	Not done	0				Recovered
1181	2011	2	5-9 years	1	1	0	DGN	Not done	Not done	Not done	1				Recovered
1182	2011	3	1-11 months	1	1	0	negative	Not done	Not done	Not done	1				Died
1183	2011	4	5-9 years	1	1	0	DGN	NmW/Y	Not done	Not done	1	Nm			Recovered
1184	2011	4	1-11 months	1	1	0	negative	Negative	Not done	Not done	0				Recovered
1185	2011	4	10-14 years	1	1	0	DGP	Sp	Not done	Sp	1	Sp	1		Died
1186	2011	4	1-11 months	1	1	0	negative	Negative	Not done	Not done	0				Died
1187	2011	3	1-11 months	1	1	0	negative	Not done	Not done	Not done	0				Recovered
1188	2011	3	1-11 months	1	1	0	negative	Negative	Not done	Not done	0				Recovered
1189	2011	3	1 year	1	0	0	not done	Not done	Not done	Not done	0				Recovered
1190	2011	3	5-9 years	1	1	0	negative	Negative	Not done	Not done	1				Recovered
1191	2011	6	1-11 months	1	1	0	DGP	Sp	Not done	Not done	1	Sp			Recovered
1192	2011	5	30-64 years	1	1	0	DGP	Sp	Not done	Not done	1	Sp			Died
1193	2011	5	1-11 months	1	1	0	not done	Not done	Not done	Not done	0				Recovered
1194	2011	5	2-4 years	1	1	0	not done	Not done	Not done	Not done	1				Recovered
1195	2011	6	1 year	1	1	0	not done	Not done	Not done	Not done	0				Recovered
1196	2011	6	15-29 years	1	1	0	not done	Not done	Not done	Not done	0				Recovered
1197	2011	7	15-29 years	1	1	0	negative	Not done	Not done	Not done	0				Recovered
1198	2011	1	15-29 years	1	1	0	negative	Negative	Not done	Not done	0				Recovered
1199	2011	2	30-64 years	1	1	0	DGP	Sp	Not done	Sp	1	Sp	1		Recovered
1200	2011	2	5-9 years	1	1	1	DGP	Sp	Not done	Not done	1	Sp			Recovered
1201	2011	3	2-4 years	1	1	0	negative	Negative	Not done	Not done	1				Died
1202	2011	3	5-9 years	1	1	0	DGP	Sp	Not done	Not done	1	Sp			Recovered
1203	2011	2	2-4 years	1	1	1	negative	Not done	Not done	Not done	0				Recovered
1204	2011	2	2-4 years	1	1	1	negative	Not done	Not done	Not done	0				Recovered
1205	2011	2	2-4 years	1	1	1	DGP	Not done	Not done	Sp	1	Sp	14		Died
1206	2011	1	10-14 years	1	1	0	DGN	Not done	Not done	Not done	1				Died
1207	2011	1	15-29 years	1	1	0	negative	Not done	Not done	Not done	0				On treatment
1208	2011	1	15-29 years	1	1	0	DGP	Not done	Not done	Sp	1	Sp	1		Died
1209	2011	2	2-4 years	1	1	0	not done	Not done	Not done	Not done	1				On treatment
1210	2011	1	15-29 years	1	1	0	negative	Not done	Not done	Not done	0				Recovered
1211	2011	1	5-9 years	1	1	0	DGP	Not done	Not done	Not done	1				Died
1212	2011	1	15-29 years	1	1	0	DGP	Not done	Not done	Not done	1				Recovered
1213	2011	2	30-64 years	1	1	1	DGP	Sp	Not done	Not done	1	Sp			Died
1214	2011	2	15-29 years	1	1	1	DGP	Sp	Not done	Not done	1	Sp			Died
1215	2011	2	30-64 years	0	0	0	not done	Not done	Not done	Not done	0				Recovered
1216	2011	3	10-14 years	1	1	1	DGP	Sp	Not done	Not done	1	Sp			Recovered
1217	2011	3	10-14 years	1	1	0	negative	Negative	Not done	Not done	0				Recovered
1218	2011	3	10-14 years	1	0	0	DGP	Sp	Not done	Not done	1	Sp			Recovered
1219	2011	4	2-4 years	1	1	1	BGN	Negative	Not done	Not done	1				Died
1220	2011	2	15-29 years	1	1	1	negative	Negative	Negative	Not done	0				On treatment
1221	2011	3	15-29 years	1	0	1	negative	Negative	Not done	Not done	0				On treatment
1222	2011	3	15-29 years	1	0	1	negative	Negative	Not done	Not done	0				On treatment
1223	2011	3	15-29 years	1	1	1	DGP	Sp	Not done	Not done	1	Sp			On treatment
1224	2011	1	2-4 years	1	1	1	negative	Negative	Not done	Not done	1				On treatment
1225	2011	2	1 year	1	1	1	negative	Negative	Not done	Not done	0				On treatment
1226	2011	2	1-11 months	1	1	1	negative	Not done	Not done	Not done	0				On treatment
1227	2011	4	2-4 years	1	1	1	negative	Negative	Not done	Not done	0				On treatment
1228	2011	4	2-4 years	1	1	1	negative	Negative	Not done	Not done	0				On treatment
1229	2011	4	2-4 years	1	0	1	negative	Negative	Not done	Not done	0				On treatment
1230	2011	5	2-4 years	1	1	1	negative	Negative	Not done	Not done	0				On treatment
1231	2011	3	30-64 years	1	1	1	negative	Not done	Not done	Not done	1				Recovered
1232	2011	3	30-64 years	1	1	1	negative	Negative	Not done	Not done	1				Died
1233	2011	3	2-4 years	1	1	1	negative	Negative	Not done	Not done	1				Died
1234	2011	2	15-29 years	1	1	0	DGP	Not done	Not done	Not done	1				Recovered
1235	2011	2	1-11 months	1	1	0	DGP	Not done	Not done	Sp	1	Sp	14		Died
1236	2011	2	2-4 years	1	1	0	DGP	Not done	Not done	Not done	1				Died
1237	2011	2	10-14 years	1	1	0	DGN	Not done	Not done	NmX	1	Nm		X	Recovered
1238	2011	2	5-9 years	1	1	0	negative	Not done	Not done	Negative	1				Recovered
1239	2011	3	15-29 years	1	1	0	DGP	Sp	Sp	Sp	1	Sp	1		Recovered
1240	2011	3	1 year	1	1	0	negative	Negative	Not done	Negative	0				Recovered
1241	2011	3	2-4 years	1	1	0	negative	Negative	Not done	Not done	1				Died
1242	2011	3	2-4 years	1	1	0	negative	Negative	Not done	Not done	0				Recovered
1243	2011	6	1-11 months	1	1	0	negative	Negative	Not done	Not done	0				Recovered
1244	2011	6	5-9 years	1	1	0	DGN	NmA	Not done	Not done	1	Nm			Recovered
1245	2011	6	1-11 months	1	1	0	not done	Not done	Not done	Not done	0				Died
1246	2011	6	30-64 years	1	1	0	not done	Not done	Not done	Not done	0				Recovered
1247	2011	6	5-9 years	1	1	0	negative	Not done	Not done	Not done	1				Recovered
1248	2011	6	30-64 years	1	1	0	DGN	NmW/Y	Not done	Not done	1	Nm			Died
1249	2011	1	30-64 years	1	1	0	negative	Negative	Not done	Not done	0				Recovered
1250	2011	3	15-29 years	1	1	0	DGP	Sp	Not done	Sp	1	Sp	1		Recovered
1251	2011	4	15-29 years	1	1	0	DGP	Sp	Not done	Sp	1	Sp	1		Recovered
1252	2011	6	10-14 years	1	1	0	DGN	Nm Ind	Not done	Not done	1	Nm			Recovered
1253	2011	6	30-64 years	1	1	0	DGP	Sp	Not done	Not done	1	Sp			Died
1254	2011	7	15-29 years	1	1	0	negative	Not done	Not done	Not done	0				Recovered
1255	2011	2	1-11 months	1	1	1	DGP	Not done	Not done	Sp	1	Sp	1		On treatment
1256	2011	2	1 year	1	1	1	negative	Not done	Not done	Not done	0				Recovered
1257	2011	2	10-14 years	1	1	1	DGN	Not done	Not done	Not done	1				Died
1258	2011	1	15-29 years	1	1	0	DGN	Not done	Not done	Not done	1				Recovered
1259	2011	1	15-29 years	0	0	0	not done	Not done	Not done	Not done	0				Recovered
1260	2011	1	5-9 years	1	1	0	DGP	Not done	Not done	Sp	1	Sp	1		Recovered
1261	2011	1	65+ years	1	1	0	not done	Not done	Not done	Not done	0				Recovered
1262	2011	1	5-9 years	1	1	0	DGN	Not done	Not done	Not done	1				On treatment
1263	2011	1	5-9 years	1	1	0	DGP	Not done	Not done	Sp	1	Sp	15B/15C		On treatment
1264	2011	1	5-9 years	1	1	0	negative	Not done	Not done	Not done	0				Recovered
1265	2011	1	15-29 years	1	1	0	DGP	Sp	Not done	Not done	1	Sp			Recovered
1266	2011	1	30-64 years	1	1	1	DGP	Sp	Not done	Not done	1	Sp			Died
1267	2011	1	30-64 years	1	1	0	DGP	Sp	Not done	Not done	1	Sp			Died
1268	2011	1	5-9 years	1	1	0	DGP	Sp	Not done	Not done	1	Sp			Recovered
1269	2011	1	5-9 years	1	1	0	DGP	Sp	Not done	Not done	1	Sp			Recovered
1270	2011	2	1-11 months	1	1	0	DGP	Sp	Not done	Not done	1	Sp			Died
1271	2011	4	2-4 years	1	1	0	BGN	Hib	Not done	Not done	1	Hi			Recovered
1272	2011	4		1	0	0	negative	Negative	Not done	Not done	0				Recovered
1273	2011	4	1-11 months	0	0	0	not done	Not done	Not done	Not done	0				Recovered
1274	2011	2	2-4 years	1	1	1	negative	Negative	Not done	Not done	0				On treatment
1275	2011	3	15-29 years	1	1	1	negative	Negative	Not done	Not done	1				On treatment
1276	2011	3	1 year	1	1	1	negative	Negative	Not done	Not done	0				On treatment
1277	2011	4	2-4 years	1	1	1	negative	Negative	Not done	Not done	0				On treatment
1278	2011	4	5-9 years	1	1	1	DGP	Sp	Not done	Not done	1	Sp			On treatment
1279	2011	4	30-64 years	1	0	1	negative	Negative	Not done	Not done	0				On treatment
1280	2011	4	1-11 months	1	1	1	negative	Negative	Not done	Not done	0				On treatment
1281	2011	4	5-9 years	1	0	1	DGN	NmW/Y	Not done	Not done	1	Nm			On treatment
1282	2011	3	15-29 years	1	1	0	not done	Not done	Not done	Sp	0	Sp			Died
1283	2011	2	2-4 years	1	1	0	negative	Not done	Not done	Not done	0				Recovered
1284	2011	1	10-14 years	1	1	0	DGP	Not done	Not done	Not done	1				Died
1285	2011	1	5-9 years	1	1	0	BGP	Not done	Not done	Not done	1				Recovered
1286	2011	1	10-14 years	1	1	0	negative	Not done	Not done	Not done	1				Recovered
1287	2011	1	15-29 years	1	1	0	negative	Not done	Not done	Not done	0				Recovered
1288	2011	2	10-14 years	1	0	0	negative	Not done	Not done	Not done	0				Recovered
1289	2011	3	2-4 years	1	1	1	negative	Not done	Not done	Negative	1				Recovered
1290	2011	3	1-11 months	1	1	0	negative	Not done	Not done	Not done	0				Recovered
1291	2011	3	2-4 years	1	1	0	negative	Negative	Not done	Not done	0				Recovered
1292	2011	3	15-29 years	1	1	1	negative	Negative	Not done	Not done	1				Recovered
1293	2011	4	1-11 months	1	0	1	DGP	Not done	Not done	Not done	1				Recovered
1294	2011	1	5-9 years	1	1	0	DGP	Not done	Not done	Not done	1				On treatment
1295	2011	2	5-9 years	1	1	1	BGN	Hib	Not done	Hib	1	Hi			Recovered
1296	2011	2	1-11 months	1	1	1	negative	Not done	Not done	Negative	1				Recovered
1297	2011	2	65+ years	1	1	0	DGP	Sp	Sp	Sp	1	Sp	1		Died
1298	2011	3	65+ years	1	1	1	negative	Negative	Negative	Negative	1				Recovered
1299	2011	3	2-4 years	1	1	0	DGN	Not done	NmX	NmX	1	Nm		X	Recovered
1300	2011	3	10-14 years	1	1	1	negative	Negative	NmX	NmX	1	Nm		X	Recovered
1301	2011	1	2-4 years	1	1	0	DGP	Not done	Not done	Not done	1				On treatment
1302	2011	1	30-64 years	0	0	0	not done	Not done	Not done	Not done	0				On treatment
1303	2011	1	15-29 years	0	0	0	not done	Not done	Not done	Not done	0				On treatment
1304	2011	1	30-64 years	0	0	0	not done	Not done	Not done	Not done	0				On treatment
1305	2011	1	1-11 months	1	1	0	DGP	Not done	Not done	Not done	1				Died
1306	2011	2	1-11 months	1	1	0	not done	Not done	Not done	Not done	1				Recovered
1307	2011	2	65+ years	1	1	0	DGP	Sp	Not done	Not done	1	Sp			Died
1308	2011	2	1 year	1	1	0	not done	Not done	Not done	Not done	0				Recovered
1309	2011	2	1-11 months	1	1	0	negative	Not done	Not done	Not done	1				Recovered
1310	2011	1	5-9 years	1	1	1	DGP	Sp	Sp	Sp	1	Sp	1		Died
1311	2011	1	5-9 years	1	1	0	not done	Sp	Sp	Sp	1	Sp	1		Died
1312	2011	3	5-9 years	1	1	0	negative	Negative	Contamin.	Negative	1				Recovered
1313	2011	3	5-9 years	1	1	0	negative	Negative	Negative	NmX	1	Nm		X	Recovered
1314	2011	3	5-9 years	1	1	1	DGN	Not done	NmX	NmX	1	Nm		X	On treatment
1315	2011	3	5-9 years	1	1	1	negative	Negative	Negative	NmX	1	Nm		X	Recovered
1316	2011	3	30-64 years	1	1	0	not done	Not done	Negative	Not done	1				Recovered
1317	2011	3	30-64 years	1	1	0	negative	Not done	Not done	Not done	0				Died
1318	2011	3	10-14 years	1	1	1	DGN	Negative	Negative	Not done	1				Recovered
1319	2011	3	5-9 years	1	1	1	negative	Negative	Contamin.	NmX	1	Nm		X	Recovered
1320	2011	3	10-14 years	1	1	1	DGN	Negative	Contamin.	Negative	1				Recovered
1321	2011	3	65+ years	1	1	0	negative	Negative	Contamin.	Negative	0				Recovered
1322	2011	4	65+ years	1	1	0	negative	Not done	Not done	Negative	0				Recovered
1323	2011	4	1 year	1	1	0	negative	Not done	Not done	Sp	1	Sp	6A/6B		Recovered
1324	2011	4	5-9 years	1	1	0	DGP	Not done	Not done	Sp	1	Sp	5		Died
1325	2011	4	15-29 years	1	1	0	negative	Not done	Not done	Negative	1				Died
1326	2011	4	10-14 years	1	1	1	negative	Not done	Not done	Negative	1				Died
1327	2011	4	1-11 months	1	1	1	negative	Not done	Not done	Not done	0				Recovered
1328	2011	3	1-11 months	1	1	1	DGP	Sp	Sp	Sp	1	Sp			Recovered
1329	2011	1	30-64 years	1	1	1	negative	Not done	Negative	Not done	0				Recovered
1330	2011	6	5-9 years	1	0	0	not done	Sp	Not done	Not done	0	Sp			Recovered
1331	2011	9	2-4 years	1	0	0	negative	Negative	Not done	Not done	0				Recovered
1332	2011	9	15-29 years	1	0	0	not done	Not done	Not done	Not done	0				Recovered
1333	2011	9	5-9 years	1	0	0	not done	Not done	Not done	Not done	0				On treatment
1334	2011	12	2-4 years	1	0	0	not done	Not done	Not done	Not done	0				Recovered
1335	2011	11	15-29 years	1	1	1	negative	Negative	Negative	Not done	1				Recovered
1336	2011	2	2-4 years	1	1	0	not done	Not done	Not done	Not done	0				Recovered
1337	2011	1	1-11 months	1	1	0	not done	Not done	Not done	Not done	0				Recovered
1338	2011	1	1-11 months	1	1	1	DGP	Not done	Not done	Not done	1				Recovered
1339	2011	1	5-9 years	1	1	1	DGP	Not done	Sp	Sp	1	Sp	1		Recovered
1340	2011	1	1-11 months	1	1	1	DGP	Not done	Sp	Sp	1	Sp	6A/6B		Died
1341	2011	2	2-4 years	1	1	1	negative	Not done	Contamin.	Not done	1				Recovered
1342	2011	2	1-11 months	1	1	0	negative	Negative	Negative	Not done	1				Recovered
1343	2011	1	15-29 years	1	1	0	DGP	Not done	Not done	Not done	1				Recovered
1344	2011	1	10-14 years	1	1	0	DGP	Not done	Not done	Not done	1				Died
1345	2011	1	10-14 years	0	0	0	not done	Not done	Not done	Not done	0				On treatment
1346	2011	1	30-64 years	1	1	0	DGP	Sp	Not done	Not done	1	Sp			On treatment
1347	2011	2	15-29 years	1	1	0	negative	Not done	Not done	Not done	0				On treatment
1348	2011	2	30-64 years	0	0	0	not done	Not done	Not done	Not done	0				Died
1349	2011	2	30-64 years	0	0	0	not done	Not done	Not done	Not done	0				Died
1350	2011	1	2-4 years	1	1	0	DGP	Not done	Not done	Not done	1				Died
1351	2011	4	1-11 months	0	0	0	not done	Not done	Not done	Not done	0				Recovered
1352	2011	2	10-14 years	1	1	0	not done	Not done	Not done	Not done	0				Recovered
1353	2011	3	5-9 years	1	1	0	not done	Not done	Not done	Not done	1				Recovered
1354	2011	1	2-4 years	1	1	1	DGP	Not done	Contamin.	Negative	1				Recovered
1355	2011	1	30-64 years	1	1	1	negative	Negative	Not done	Negative	0				Recovered
1356	2011	1	15-29 years	1	1	1	DGP	Sp	Negative	Sp	1	Sp	1		Recovered
1357	2011	1	1-11 months	1	1	1	not done	Negative	Negative	Sp	0	Sp	NT		Recovered
1358	2011	3	15-29 years	1	1	0	not done	NmW/Y	Negative	NmW	1	Nm		W	Recovered
1359	2011	3	5-9 years	1	1	1	negative	Negative	Not done	NmX	1	Nm		X	Recovered
1360	2011	3	65+ years	1	1	1	DGP	Sp	Contamin.	Sp	1	Sp	1		Died
1361	2011	3	15-29 years	1	0	1	negative	Negative	Negative	Sp	1	Sp			Recovered
1362	2011	3	5-9 years	1	1	1	negative	Negative	Contamin.	Negative	1				Recovered
1363	2011	3	10-14 years	1	0	0	negative	Negative	Not done	Not done	0				Recovered
1364	2011	3	10-14 years	1	1	1	negative	NmW/Y	NmW	NmW	1	Nm		W	Died
1365	2011	3	1-11 months	1	1	0	negative	Not done	Negative	Negative	0				Recovered
1366	2011	3	1-11 months	1	1	0	negative	Not done	Not done	Negative	0				Recovered
1367	2011	4	5-9 years	1	0	0	negative	Not done	Negative	Negative	0				Recovered
1368	2011	4	5-9 years	1	1	0	DGN	Not done	NmX	NmX	1	Nm		X	Recovered
1369	2011	4	30-64 years	1	0	0	negative	Not done	Not done	Negative	0				Recovered
1370	2011	4	5-9 years	1	1	0	negative	Not done	Not done	Hib	1	Hi			Recovered
1371	2011	4	10-14 years	1	1	0	negative	Not done	Contamin.	Negative	1				Recovered
1372	2011	5	15-29 years	1	1	1	negative	Not done	Not done	Not done	0				Recovered
1373	2011	4	5-9 years	1	1	1	negative	Negative	Negative	NmX	1	Nm		X	On treatment
1374	2011	2	1-11 months	1	1	1	negative	Negative	Negative	Negative	1				Recovered
1375	2011	2	2-4 years	1	1	1	negative	Negative	Negative	Negative	1				Recovered
1376	2011	2	5-9 years	1	1	1	negative	Negative	Negative	Negative	0				Died
1377	2011	2	1-11 months	1	1	1	negative	Negative	Contamin.	Negative	0				Recovered
1378	2011	2	5-9 years	1	1	1	negative	Sp	Negative	Sp	1	Sp			Recovered
1379	2011	2	30-64 years	1	1	1	negative	Sp	Negative	Sp	1	Sp	1		Recovered
1380	2011	3	5-9 years	1	1	1	DGN	NmW/Y	NmW	NmW	1	Nm		W	Recovered
1381	2011	3	10-14 years	1	1	1	negative	Not done	Negative	Hib	1	Hi			Recovered
1382	2011	4	10-14 years	1	1	1	negative	Negative	Negative	Negative	0				Died
1383	2011	11	2-4 years	1	1	1	negative	Negative	Negative	Not done	0				Recovered
1384	2011	1	10-14 years	0	0	0	not done	Not done	Not done	Not done	0				Recovered
1385	2011	2	10-14 years	1	1	0	not done	Not done	Not done	Not done	1				On treatment
1386	2011	1	2-4 years	1	1	0	not done	Not done	Not done	Not done	1				Recovered
1387	2011	2	5-9 years	1	1	0	not done	Not done	Not done	Not done	1				On treatment
1388	2011	2	30-64 years	0	0	0	not done	Not done	Not done	Not done	0				On treatment
1389	2011	2	10-14 years	1	1	0	BGP	Not done	Not done	Not done	0				Recovered
1390	2011	2		1	0	1	negative	Negative	Contamin.	Not done	0				Recovered
1391	2011	3	1 year	1	0	0	negative	Negative	Contamin.	Not done	0				Died
1392	2011	3	10-14 years	1	0	0	DGN	Negative	NmX	Not done	1	Nm		X	Recovered
1393	2011	3	15-29 years	1	1	1	negative	Negative	Negative	Negative	1				Recovered
1394	2011	3	15-29 years	1	0	1	DGP	Sp	Negative	Sp	1	Sp	1		Recovered
1395	2011	3	15-29 years	1	0	1	DGP	Sp	Not done	Not done	1	Sp			Recovered
1396	2011	3	15-29 years	1	0	1	negative	Negative	Negative	Sp	1	Sp	12F/12A/12B/44/46		Recovered
1397	2011	3	1-11 months	1	0	1	DGN	NmW/Y	NmW	NmW	1	Nm		W	Recovered
1398	2011	4	10-14 years	1	0	1	DGP	Sp	Contamin.	Sp	1	Sp	1		Died
1399	2011	4	5-9 years	1	0	1	DGN	NmW/Y	Contamin.	Not done	1	Nm			Recovered
1400	2011	4	5-9 years	1	0	1	DGN	NmW/Y	Contamin.	Not done	1	Nm			Recovered
1401	2011	4	2-4 years	1	0	1	DGN	NmW/Y	NmW	NmW	1	Nm		W	Recovered
1402	2011	4	1-11 months	1	0	1	DGN	NmW/Y	NmW	NmW	1	Nm		W	Recovered
1403	2011	4	1-11 months	1	0	1	negative	Negative	Negative	Negative	1				Recovered
1404	2011	4	1 year	1	0	1	DGN	Negative	Contamin.	Negative	1				Recovered
1405	2011	4	1-11 months	1	1	1	negative	Negative	Contamin.	Not done	1				Recovered
1406	2011	4	10-14 years	1	1	0	DGN	Negative	Contamin.	NmX	1	Nm		X	Recovered
1407	2011	5	1 year	1	1	1	negative	Negative	NmW	NmW	1	Nm		W	Recovered
1408	2011	5	1-11 months	1	1	1	negative	Negative	Contamin.	NmW	1	Nm		W	Recovered
1409	2011	5	1-11 months	1	1	1	DGN	NmW/Y	Not done	Negative	1	Nm			Recovered
1410	2011	5	5-9 years	1	1	0	negative	Negative	Not done	Negative	0				Recovered
1411	2011	11	5-9 years	1	1	1	negative	Negative	Not done	Not done	1				Recovered
1412	2011	11	15-29 years	1	1	1	negative	Negative	Not done	Not done	1				Recovered
1413	2011	12	1-11 months	1	0	1	negative	Negative	Not done	Not done	0				Died
1414	2011	1	10-14 years	1	1	1	DGP	Not done	Not done	Not done	1				Died
1415	2011	1	10-14 years	1	1	1	DGP	Sp	Not done	Not done	1	Sp			Recovered
1416	2011	1	2-4 years	1	1	1	DGP	Sp	Not done	Not done	1	Sp			Recovered
1417	2011	2	2-4 years	1	0	1	DGN	Not done	Not done	Not done	1				Recovered
1418	2011	2	15-29 years	1	1	1	negative	NmW/Y	Not done	Not done	1	Nm			Recovered
1419	2011	2	15-29 years	1	1	0	negative	Sp	Not done	Not done	1	Sp			Recovered
1420	2011	2	30-64 years	1	1	1	DGN	NmW/Y	Not done	Not done	1	Nm			Recovered
1421	2011	2	5-9 years	1	1	1	negative	Not done	Not done	Not done	0				Recovered
1422	2011	3	15-29 years	1	1	1	negative	Not done	Not done	Not done	0				Recovered
1423	2011	3	1-11 months	1	1	1	negative	NmW/Y	Not done	Not done	1	Nm			Died
1424	2011	3	15-29 years	1	1	1	negative	Negative	Not done	Not done	0				Recovered
1425	2011	3	1-11 months	1	1	0	negative	Not done	Not done	Not done	1				Recovered
1426	2011	3	1 year	1	1	1	negative	Not done	Not done	Not done	0				Recovered
1427	2011	3	1-11 months	1	0	1	negative	Sp	Not done	Not done	1	Sp			Recovered
1428	2011	3	2-4 years	1	1	1	negative	Negative	Not done	Not done	0				Recovered
1429	2011	3	5-9 years	1	1	1	BGN	Hib	Not done	Not done	1	Hi			Recovered
1430	2011	3	5-9 years	1	1	1	DGN	NmW/Y	Not done	Not done	1	Nm			Recovered
1431	2011	3	1-11 months	1	1	1	negative	Negative	Not done	Sp	0	Sp	5		Recovered
1432	2011	3	2-4 years	1	1	1	negative	Negative	Not done	Not done	1				Recovered
1433	2011	3	1 year	1	1	1	DGP	Sp	Not done	Sp	1	Sp	4		Recovered
1434	2011	3	1 year	1	1	1	DGP	Negative	Not done	Not done	1				Recovered
1435	2011	3	10-14 years	1	0	0	not done	Not done	Not done	Not done	0				Recovered
1436	2011	3	1-11 months	1	1	1	negative	Negative	Not done	Not done	0				Recovered
1437	2011	3	15-29 years	1	1	1	negative	Not done	Not done	Not done	0				Recovered
1438	2011	3	<1 month	1	0	1	negative	Negative	Not done	Sp	0	Sp			Recovered
1439	2011	4	2-4 years	1	0	1	negative	Negative	Not done	Sp	0	Sp	5		Recovered
1440	2011	4	1-11 months	1	1	1	negative	Negative	Not done	Not done	0				Recovered
1441	2011	4	15-29 years	1	1	1	DGN	NmW/Y	Not done	Not done	1	Nm			Recovered
1442	2011	4	10-14 years	1	1	1	DGN	NmW/Y	Not done	Not done	1	Nm			Recovered
1443	2011	4	5-9 years	1	1	1	negative	Negative	Not done	Not done	0				Recovered
1444	2011	4	15-29 years	1	1	1	DGP	Sp	Not done	Sp	1	Sp	5		Recovered
1445	2011	4	1-11 months	1	1	1	negative	Negative	Not done	Not done	1				Recovered
1446	2011	4	1 year	1	1	1	negative	Not done	Not done	Not done	0				Recovered
1447	2011	4	1-11 months	1	1	1	negative	Negative	Contamin.	Sp	0	Sp	NT		Recovered
1448	2011	4	5-9 years	1	1	1	negative	Negative	Not done	Not done	1				Recovered
1449	2011	4	1-11 months	1	1	1	negative	Negative	Not done	Not done	0				Recovered
1450	2011	4	1-11 months	1	1	1	negative	Negative	Not done	Not done	0				Recovered
1451	2011	4	10-14 years	1	1	1	negative	Not done	Not done	Not done	0				Recovered
1452	2011	4	5-9 years	1	1	1	negative	Negative	Not done	Not done	1				Recovered
1453	2011	4	10-14 years	1	0	1	DGN	NmW/Y	NmW	NmW	1	Nm		W	Recovered
1454	2011	4	1 year	1	0	1	DGP	Sp	Not done	Negative	1	Sp			Recovered
1455	2011	4	2-4 years	1	0	1	DGN	NmW/Y	Negative	Negative	1	Nm			Recovered
1456	2011	4	2-4 years	1	0	1	negative	Negative	Negative	Negative	1				Recovered
1457	2011	4	1-11 months	1	1	1	DGP	Sp	Contamin.	Negative	1	Sp			Recovered
1458	2011	4	10-14 years	1	0	1	negative	Negative	Contamin.	Negative	1				Recovered
1459	2011	4	15-29 years	1	0	0	negative	Negative	Contamin.	Other	0				Recovered
1460	2011	5	2-4 years	1	1	1	DGP	Negative	Contamin.	Sp	1	Sp	NT		Recovered
1461	2011	6	1-11 months	1	0	1	DGP	Sp	Not done	Not done	1	Sp			Died
1462	2011	6	2-4 years	1	1	0	negative	Negative	Not done	Not done	0				Recovered
1463	2011	6	2-4 years	1	1	0	negative	Negative	Not done	Not done	0				Recovered
1464	2011	9	1-11 months	1	0	0	negative	Negative	Not done	Not done	0				Died
1465	2011	9	2-4 years	1	1	1	negative	Negative	Not done	Not done	1				Died
1466	2011	9	10-14 years	1	1	1	negative	Negative	Not done	Not done	1				Died
1467	2011	2	15-29 years	1	1	1	DGP	Sp	Not done	Not done	1	Sp			Died
1468	2011	2	1-11 months	1	1	1	negative	Not done	Not done	Not done	1				Recovered
1469	2011	2	15-29 years	1	1	1	DGN	NmW/Y	Not done	Not done	1	Nm			Recovered
1470	2011	2	15-29 years	1	1	1	negative	Negative	Not done	Not done	0				Died
1471	2011	2	10-14 years	1	1	1	DGP	Sp	Not done	Sp	1	Sp	1		Recovered
1472	2011	2	10-14 years	1	1	1	DGP	Sp	Not done	Not done	1	Sp			Recovered
1473	2011	2	10-14 years	1	1	1	DGP	Sp	Not done	Sp	1	Sp	1		Recovered
1474	2011	3	10-14 years	1	1	1	DGP	Sp	Not done	Sp	1	Sp	1		Recovered
1475	2011	3	5-9 years	1	1	1	DGN	NmW/Y	Not done	Not done	1	Nm			Recovered
1476	2011	3	1-11 months	1	1	1	negative	Negative	Not done	Not done	0				Died
1477	2011	3	1-11 months	1	1	1	negative	Not done	Not done	Not done	0				Recovered
1478	2011	3	2-4 years	1	1	0	DGN	NmW/Y	Not done	Not done	1	Nm			Died
1479	2011	3	5-9 years	1	1	0	DGP	Sp	Not done	Not done	1	Sp			Recovered
1480	2011	3	5-9 years	1	1	1	DGP	Sp	Not done	Not done	1	Sp			Recovered
1481	2011	3	1-11 months	1	1	1	negative	Negative	Not done	Not done	0				Recovered
1482	2011	3	2-4 years	1	1	1	negative	Negative	Not done	Sp	0	Sp	5		Recovered
1483	2011	3	10-14 years	1	1	1	DGN	Negative	Not done	Not done	1				Recovered
1484	2011	3	5-9 years	1	1	1	DGN	NmW/Y	Not done	Not done	1	Nm			Recovered
1485	2011	3	5-9 years	1	1	1	DGN	NmW/Y	Not done	Not done	1	Nm			Recovered
1486	2011	3	1-11 months	1	1	1	negative	Negative	Not done	Not done	0				Recovered
1487	2011	3	10-14 years	1	1	1	negative	Negative	Not done	Not done	1				Recovered
1488	2011	3	2-4 years	1	1	1	negative	Negative	Not done	Sp	0	Sp			Recovered
1489	2011	3	10-14 years	1	1	1	negative	Sp	Not done	Not done	1	Sp			Recovered
1490	2011	3	2-4 years	1	1	0	not done	Not done	Not done	Not done	1				Recovered
1491	2011	4	1-11 months	1	1	1	negative	Negative	Not done	Not done	0				Recovered
1492	2011	4	1-11 months	1	1	0	negative	Negative	Not done	Not done	0				Recovered
1493	2011	4	15-29 years	1	1	1	DGN	NmW/Y	Not done	Not done	1	Nm			Died
1494	2011	4	1-11 months	1	0	1	DGP	Sp	Not done	Sp	1	Sp	5		Recovered
1495	2011	4	1 year	1	1	1	negative	Negative	Not done	Not done	1				Recovered
1496	2011	4	1-11 months	1	1	1	negative	Negative	Contamin.	Sp	0	Sp	NT		Recovered
1497	2011	4	15-29 years	1	1	1	negative	Negative	Contamin.	Sp	0	Sp	NT		Recovered
1498	2011	4	5-9 years	1	1	1	negative	Negative	Not done	Not done	1				Died
1499	2011	4	1-11 months	1	1	0	negative	Negative	Not done	Not done	0				Recovered
1500	2011	4	<1 month	1	1	1	negative	Negative	Not done	Not done	0				Recovered
1501	2011	4	1-11 months	1	1	1	negative	Not done	Not done	Not done	0				Recovered
1502	2011	4	10-14 years	1	1	1	negative	Not done	Not done	Not done	1				Recovered
1503	2011	5	1-11 months	1	1	1	negative	Negative	Not done	Not done	1				Recovered
1504	2011	5	1-11 months	1	1	1	negative	Not done	Not done	Not done	0				Recovered
1505	2011	5	1-11 months	1	1	1	negative	Negative	Not done	Not done	0				Recovered
1506	2011	5	1 year	1	1	1	negative	Negative	Not done	Not done	0				Recovered
1507	2011	5	1-11 months	1	1	1	negative	Negative	Not done	Not done	1				Recovered
1508	2011	5	2-4 years	1	1	1	negative	Negative	Not done	Not done	1				Recovered
1509	2011	5	1-11 months	1	1	1	negative	Negative	Not done	Not done	0				Recovered
1510	2011	5		1	1	1	negative	Not done	Not done	Not done	1				Recovered
1511	2011	5	1 year	1	1	1	negative	Not done	Contamin.	Sp	0	Sp	NT		Recovered
1512	2011	5	1-11 months	1	1	1	negative	Negative	Not done	Not done	0				Recovered
1513	2011	5	5-9 years	1	1	1	DGN	NmW/Y	Not done	Not done	1	Nm			Recovered
1514	2011	5	65+ years	1	1	1	negative	Negative	Not done	Not done	1				Recovered
1515	2011	5	1 year	1	1	1	negative	Negative	Not done	Not done	1				Recovered
1516	2011	7	2-4 years	1	1	1	negative	Not done	Not done	Not done	0				Recovered
1517	2011	12	2-4 years	1	1	1	negative	Negative	Not done	Not done	0				Recovered
1518	2011	1	5-9 years	1	1	0	negative	Not done	Not done	Sp	1	Sp	12F/12A/12B/44/46		Recovered
1519	2011	1	1-11 months	1	1	0	DGP	Not done	Not done	Sp	1	Sp	7F/7A		Recovered
1520	2011	1	15-29 years	1	1	0	DGP	Not done	Not done	Negative	1				Died
1521	2011	1	10-14 years	1	1	0	negative	Negative	Not done	Negative	1				Recovered
1522	2011	1	1 year	1	1	0	negative	Not done	Not done	Negative	0				On treatment
1523	2011	2	1-11 months	1	1	0	DGP	Not done	Not done	Negative	1				Died
1524	2011	2	1-11 months	1	1	0	negative	Not done	Not done	Negative	0				Recovered
1525	2011	2	2-4 years	1	1	0	negative	Not done	Not done	Negative	0				Recovered
1526	2011	2	5-9 years	1	1	0	DGP	Not done	Not done	Negative	1				Recovered
1527	2011	2	1-11 months	1	1	0	negative	Not done	Not done	Negative	0				Died
1528	2011	2	1-11 months	1	0	0	negative	Not done	Not done	Not done	0				Left
1529	2011	2	15-29 years	1	1	0	negative	Not done	Not done	Sp	1	Sp	12F/12A/12B/44/46		Recovered
1530	2011	3	1 year	1	1	0	negative	Not done	Not done	Negative	0				Recovered
1531	2011	1	2-4 years	1	1	0	negative	Not done	Not done	NmX	1	Nm		X	Recovered
1532	2011	1	15-29 years	1	1	0	negative	Not done	Not done	Negative	1				Recovered
1533	2011	1	2-4 years	1	1	0	negative	Not done	Not done	Negative	0				Recovered
1534	2011	1	15-29 years	1	1	0	DGP	Not done	Not done	Sp	1	Sp	1		Recovered
1535	2011	1	15-29 years	1	1	0	negative	Not done	Not done	Negative	0				Recovered
1536	2011	2	2-4 years	1	1	0	DGN	Not done	Not done	Negative	1				Died
1537	2011	3	5-9 years	1	1	0	DGP	Sp	Not done	Sp	1	Sp			Recovered
1538	2011	3	1-11 months	1	1	0	negative	Not done	Not done	Negative	0				Recovered
1539	2011	3	65+ years	1	1	0	negative	Not done	Not done	Negative	0				On treatment
1540	2011	3	1-11 months	1	1	0	negative	Not done	Not done	Not done	0				Recovered
1541	2011	4	15-29 years	1	1	0	negative	Not done	Not done	Not done	0				Died
1542	2011	4	5-9 years	1	1	0	not done	Not done	Not done	Not done	1				On treatment
1543	2011	4	2-4 years	1	1	0	negative	Not done	Not done	Not done	1				On treatment
1544	2011	3	10-14 years	1	1	0	negative	Not done	Not done	Negative	0				Recovered
1545	2011	3	5-9 years	1	1	0	negative	Not done	Not done	Negative	0				Recovered
1546	2011	3	15-29 years	1	1	0	negative	Not done	Not done	Negative	0				Recovered
1547	2011	3	5-9 years	1	1	0	negative	Not done	Not done	NmW	1	Nm		W	Recovered
1548	2011	3	2-4 years	1	1	0	negative	Not done	Not done	Not done	0				Recovered
1549	2011	3	15-29 years	1	1	0	negative	Not done	Not done	Not done	1				On treatment
1550	2011	3	1-11 months	1	1	0	negative	Not done	Not done	Not done	0				Recovered
1551	2011	4	5-9 years	1	1	0	not done	Not done	Not done	Not done	1				Recovered
1552	2011	4	1-11 months	1	0	0	not done	Not done	Not done	Not done	0				Recovered
1553	2011	4	1-11 months	1	0	0	DGN	Not done	Not done	Not done	1				On treatment
1554	2011	4	1 year	1	0	0	negative	Not done	Not done	Not done	0				Recovered
1555	2011	4	30-64 years	1	0	0	not done	Not done	Not done	Not done	0				On treatment
1556	2011	4	2-4 years	1	0	0	negative	Not done	Not done	NmW	0	Nm		W	On treatment
1557	2011	3	10-14 years	0	0	0	not done	Not done	Not done	Not done	0				Died
1558	2011	4	5-9 years	1	1	0	negative	Not done	Not done	Not done	1				Died
1559	2011	4	2-4 years	1	1	0	DGN	Not done	Not done	Not done	1				Died
1560	2011	4	2-4 years	1	1	0	BGP	Not done	Not done	Not done	0				Recovered
1561	2011	4	1-11 months	1	1	0	negative	Not done	Not done	Not done	0				On treatment
1562	2011	5	1-11 months	1	1	0	negative	Not done	Not done	Not done	0				Recovered
1563	2011	5	1-11 months	1	1	0	negative	Not done	Not done	Not done	0				On treatment
1564	2011	5	2-4 years	1	1	0	negative	Not done	Not done	Not done	0				On treatment
1565	2011	5	10-14 years	1	1	1	DGP	Sp	Not done	Sp	1	Sp	1		Died
1566	2011	6	1-11 months	1	1	1	negative	Negative	Not done	Not done	0				Recovered
1567	2011	6	1-11 months	1	1	0	negative	Negative	Not done	Sp	0	Sp	5		Recovered
1568	2011	7	1-11 months	1	1	0	DGP	Sp	Not done	Sp	1	Sp	5		Died
1569	2011	7	2-4 years	1	1	1	negative	Negative	Not done	Not done	0				Recovered
1570	2011	7	1-11 months	1	1	1	negative	Negative	Not done	Not done	0				Recovered
1571	2011	2	1-11 months	1	1	0	negative	Negative	Not done	Sp	1	Sp			Died
1572	2011	2	1-11 months	1	1	0	negative	Negative	Not done	Negative	0				Recovered
1573	2011	2	1-11 months	1	1	0	negative	Negative	Not done	Negative	1				Left
1574	2011	2	1-11 months	1	1	0	negative	Negative	Not done	NmX	1	Nm		X	Recovered
1575	2011	2	1-11 months	1	1	0	DGP	Not done	Not done	Sp	1	Sp	19A		Died
1576	2011	2	1-11 months	1	1	0	DGP	Negative	Not done	Negative	1				Died
1577	2011	2	1-11 months	1	1	0	negative	Not done	Not done	Negative	1				Recovered
1578	2011	2	15-29 years	1	1	0	not done	Not done	Not done	Not done	0				Recovered
1579	2011	2	10-14 years	1	1	0	DGN	Not done	Not done	NmX	1	Nm		X	Recovered
1580	2011	3	1 year	1	0	0	negative	Not done	Not done	Negative	0				On treatment
1581	2011	3	30-64 years	1	1	0	negative	Not done	Not done	Sp	0	Sp	1		Died
1582	2011	3	5-9 years	1	1	0	negative	Not done	Not done	Negative	0				On treatment
1583	2011	3	2-4 years	1	1	0	negative	Not done	Not done	Negative	0				Recovered
1584	2011	3	10-14 years	1	1	0	DGP	Not done	Not done	Sp	1	Sp	12F/12A/12B/44/46		Recovered
1585	2011	2	10-14 years	0	0	0	not done	Not done	Not done	Not done	0				Died
1586	2011	1	5-9 years	1	1	0	DGP	Not done	Not done	Sp	1	Sp	1		Died
1587	2011	2	10-14 years	1	1	0	DGP	Not done	Not done	Sp	1	Sp	1		Recovered
1588	2011	2	10-14 years	0	0	0	not done	Not done	Not done	Not done	0				Recovered
1589	2011	2	5-9 years	1	1	0	BGN	Not done	Not done	Hib	1	Hi			Recovered
1590	2011	2	1-11 months	1	1	0	DGN	Not done	Not done	Negative	1				Recovered
1591	2011	3	10-14 years	1	1	0	DGN	Not done	Not done	NmX	1	Nm		X	Recovered
1592	2011	4	5-9 years	1	1	0	DGP	Not done	Not done	Sp	1	Sp	1		On treatment
1593	2011	4	1-11 months	1	1	0	negative	Not done	Not done	Not done	1				On treatment
1594	2011	3	1-11 months	1	1	0	negative	Not done	Not done	Negative	0				Recovered
1595	2011	3	1-11 months	1	1	0	negative	Not done	Not done	Negative	0				Recovered
1596	2011	3	1-11 months	1	1	0	negative	Not done	Not done	Negative	0				Recovered
1597	2011	3	10-14 years	1	1	0	negative	Not done	Not done	Negative	1				Recovered
1598	2011	3	15-29 years	1	1	0	negative	Not done	Not done	Negative	0				Recovered
1599	2011	4	1-11 months	1	1	0	DGP	Sp	Not done	Sp	1	Sp	14		On treatment
1600	2011	4	1-11 months	1	1	0	negative	Not done	Not done	Negative	0				On treatment
1601	2011	4	2-4 years	1	0	0	not done	Not done	Not done	NmX	0	Nm		X	Recovered
1602	2011	4	2-4 years	1	1	0	DGN	Not done	Not done	NmW	1	Nm		W	On treatment
1603	2011	4	65+ years	1	0	0	BGN	Not done	Not done	Negative	1				On treatment
1604	2011	4	5-9 years	1	0	0	DGN	Not done	Not done	NmW	1	Nm		W	On treatment
1605	2011	4	2-4 years	1	0	0	negative	Not done	Not done	Sp	0	Sp	1		Recovered
1606	2011	4	5-9 years	1	0	0	DGN	Not done	Not done	NmX	1	Nm		X	Recovered
1607	2011	1	2-4 years	1	1	0	not done	Not done	Not done	Negative	0				Left
1608	2011	2	10-14 years	1	1	0	negative	Not done	Not done	Negative	0				Recovered
1609	2011	3	1-11 months	1	1	0	negative	Not done	Not done	Not done	0				Recovered
1610	2011	5	2-4 years	1	1	0	not done	Not done	Not done	Not done	1				On treatment
1611	2011	4	1 year	1	1	0	negative	Not done	Not done	Not done	0				On treatment
1612	2011	4	1 year	1	1	0	negative	Not done	Not done	Not done	0				Died
1613	2011	5	2-4 years	1	1	0	DGN	Not done	Not done	Not done	1				On treatment
1614	2011	5	1-11 months	1	1	0	DGN	Not done	Not done	Not done	1				On treatment
1615	2011	5	2-4 years	1	1	0	DGN	Not done	Not done	Not done	1				On treatment
1616	2011	5	2-4 years	1	1	0	DGN	Not done	Not done	Not done	1				On treatment
1617	2011	5	2-4 years	1	1	0	DGN	Not done	Not done	Not done	1				On treatment
1618	2011	5	10-14 years	1	1	0	DGN	Not done	Not done	Not done	1				On treatment
1619	2011	5	30-64 years	1	1	0	DGP	Not done	Not done	Not done	1				On treatment
1620	2011	5	15-29 years	1	1	0	DGN	Not done	Not done	Not done	1				On treatment
1621	2011	5	15-29 years	1	1	0	DGN	Not done	Not done	Not done	1				Recovered
1622	2011	6	2-4 years	1	1	0	not done	Not done	Not done	Not done	0				Recovered
1623	2011	6	2-4 years	1	1	0	negative	Not done	Not done	Not done	0				On treatment
1624	2011	6	15-29 years	1	1	0	negative	Not done	Not done	Not done	1				On treatment
1625	2011	6	1-11 months	1	1	0	negative	Not done	Not done	Not done	0				On treatment
1626	2011	7	1-11 months	1	1	0	DGP	Not done	Not done	Not done	1				On treatment
1627	2011	7	1-11 months	1	1	0	DGN	Not done	Not done	Not done	1				On treatment
1628	2011	7	1-11 months	1	1	0	negative	Not done	Not done	Not done	0				On treatment
1629	2011	7	1 year	1	1	0	negative	Not done	Not done	Not done	0				On treatment
1630	2011	7	2-4 years	1	1	0	negative	Not done	Not done	Not done	0				On treatment
1631	2011	7	2-4 years	1	1	0	negative	Not done	Not done	Not done	0				On treatment
1632	2011	7	1-11 months	1	1	0	negative	Not done	Not done	Not done	0				On treatment
1633	2011	7	1 year	1	1	0	negative	Not done	Not done	Not done	0				On treatment
1634	2011	7	2-4 years	1	1	0	negative	Not done	Not done	Not done	0				On treatment
1635	2011	8	15-29 years	1	1	0	negative	Not done	Not done	Not done	0				On treatment
1636	2011	7	1 year	1	1	0	negative	Not done	Not done	Not done	0				On treatment
1637	2011	8	5-9 years	1	1	0	negative	Not done	Not done	Not done	1				On treatment
1638	2011	8	2-4 years	1	1	0	negative	Not done	Not done	Not done	0				On treatment
1639	2011	8	1-11 months	1	1	0	negative	Not done	Not done	Not done	0				On treatment
1640	2011	8	2-4 years	1	1	0	negative	Not done	Not done	Not done	0				On treatment
1641	2011	8	30-64 years	1	1	0	negative	Not done	Not done	Not done	0				On treatment
1642	2011	10	15-29 years	1	1	0	not done	Not done	Not done	Not done	0				On treatment
1643	2011	10	1-11 months	1	1	0	not done	Not done	Not done	Not done	0				On treatment
1644	2011	10	2-4 years	1	1	0	not done	Not done	Not done	Not done	0				On treatment
1645	2011	10	5-9 years	1	1	0	not done	Not done	Not done	Not done	1				On treatment
1646	2011	11	5-9 years	1	1	0	BGN	Not done	Not done	Not done	1				On treatment
1647	2011	11	2-4 years	1	1	0	not done	Not done	Not done	Not done	0				On treatment
1648	2011	11	1-11 months	1	0	0	not done	Not done	Not done	Not done	0				On treatment
1649	2011	11	1-11 months	1	1	0	DGP	Not done	Not done	Not done	1				On treatment
1650	2011	12	5-9 years	1	0	0	not done	Not done	Not done	Not done	0				On treatment
1651	2011	12	10-14 years	1	1	0	not done	Not done	Not done	Not done	0				On treatment
1652	2011	1	1-11 months	1	1	1	negative	Not done	Not done	Not done	0				Recovered
1653	2011	1	1-11 months	1	1	1	negative	Not done	Not done	Not done	1				Recovered
1654	2011	2	1-11 months	1	1	1	negative	Negative	Not done	Not done	0				Recovered
1655	2011	2	30-64 years	1	1	1	negative	Negative	Not done	Sp	1	Sp			Recovered
1656	2011	2	2-4 years	1	1	1	negative	Negative	Not done	Negative	0				Recovered
1657	2011	3	15-29 years	1	1	1	DGP	Sp	Not done	Not done	1	Sp			Died
1658	2011	3	2-4 years	1	1	1	DGP	Sp	Not done	Not done	1	Sp			Recovered
1659	2011	4	1-11 months	1	1	1	negative	Not done	Not done	Not done	0				Recovered
1660	2011	4	1-11 months	1	1	1	DGP	Sp	Not done	Not done	1	Sp			Recovered
1661	2011	4	10-14 years	1	1	1	negative	Negative	Not done	Not done	0				Died
1662	2011	5	2-4 years	1	1	1	negative	Negative	Not done	Not done	0				Died
1663	2011	1	15-29 years	1	1	1	DGP	Sp	Not done	Not done	1	Sp			Recovered
1664	2011	4	15-29 years	1	1	0	not done	Not done	Sp	Sp	1	Sp			Died
1665	2011	4	5-9 years	1	0	0	not done	Not done	Not done	Not done	0				Died
1666	2011	1	15-29 years	0	0	0	not done	Not done	Not done	Not done	0				Recovered
1667	2011	1	1 year	1	1	0	not done	Not done	Not done	Not done	1				On treatment
1668	2011	1	1-11 months	1	1	0	not done	Not done	Not done	Not done	1				On treatment
1669	2011	1	1 year	1	1	1	DGP	Sp	Not done	Not done	1	Sp			Died
1670	2011	1	1-11 months	1	1	0	BGN	Negative	Negative	Negative	1				Recovered
1671	2011	2	5-9 years	1	1	1	DGP	Negative	Sp	Sp	1	Sp	NT		Died
1672	2011	2	15-29 years	1	1	1	DGP	Sp	Sp	Not done	1	Sp			On treatment
1673	2011	2	10-14 years	1	0	1	DGN	Not done	Negative	Not done	1				Recovered
1674	2011	2	10-14 years	1	1	0	not done	Sp	Not done	Not done	1	Sp			Died
1675	2011	3	2-4 years	1	1	0	not done	Not done	Not done	Not done	1				On treatment
1676	2011	3	10-14 years	1	1	1	DGN	Not done	NmX	Not done	1	Nm		X	Recovered
1677	2011	3	15-29 years	1	1	0	not done	Not done	Negative	Negative	1				Recovered
1678	2011	7	1 year	1	1	0	negative	Not done	Not done	Not done	1				On treatment
1679	2011	7	1-11 months	1	1	0	negative	Not done	Not done	Not done	1				On treatment
1680	2011	7	1-11 months	1	0	0	not done	Not done	Not done	Not done	0				On treatment
1681	2011	7	2-4 years	1	1	0	negative	Not done	Not done	Not done	1				On treatment
1682	2011	7	2-4 years	1	1	0	negative	Not done	Not done	Not done	0				On treatment
1683	2011	7	1 year	1	1	0	negative	Not done	Not done	Not done	0				On treatment
1684	2011	7	2-4 years	1	1	0	negative	Not done	Not done	Not done	0				On treatment
1685	2011	7	1-11 months	1	1	0	negative	Not done	Not done	Not done	0				On treatment
1686	2011	7	1 year	1	1	0	negative	Not done	Not done	Not done	0				On treatment
1687	2011	7	1-11 months	1	1	0	negative	Not done	Not done	Not done	0				On treatment
1688	2011	7	1 year	1	1	0	negative	Not done	Not done	Not done	0				On treatment
1689	2011	7	1 year	1	1	0	negative	Not done	Not done	Not done	0				On treatment
1690	2011	7	2-4 years	1	1	0	negative	Not done	Not done	Not done	0				On treatment
1691	2011	7	2-4 years	1	1	0	negative	Not done	Not done	Not done	0				On treatment
1692	2011	9	1-11 months	1	1	0	negative	Not done	Not done	Not done	1				On treatment
1693	2011	9	15-29 years	1	1	0	DGP	Not done	Not done	Not done	1				On treatment
1694	2011	9	10-14 years	1	1	0	negative	Not done	Not done	Not done	0				On treatment
1695	2011	9	15-29 years	1	1	0	negative	Not done	Not done	Not done	1				On treatment
1696	2011	9	2-4 years	1	1	0	negative	Not done	Not done	Not done	0				On treatment
1697	2011	10	15-29 years	1	1	0	not done	Not done	Not done	Not done	0				On treatment
1698	2011	8	5-9 years	1	1	0	not done	Not done	Not done	Not done	0				On treatment
1699	2011	11	2-4 years	1	1	0	DGP	Not done	Not done	Not done	1				On treatment
1700	2011	11	2-4 years	1	0	0	not done	Not done	Not done	Not done	0				On treatment
1701	2011	11	1-11 months	1	1	0	not done	Not done	Not done	Not done	0				On treatment
1702	2011	11	2-4 years	1	1	0	not done	Not done	Not done	Not done	0				On treatment
1703	2011	11	10-14 years	1	1	0	not done	Not done	Not done	Not done	1				On treatment
1704	2011	12	10-14 years	1	1	0	not done	Not done	Not done	Not done	0				On treatment
1705	2011	12	30-64 years	1	1	0	negative	Not done	Not done	Not done	0				On treatment
1706	2011	12	30-64 years	1	1	0	not done	Not done	Not done	Not done	0				On treatment
1707	2011	2	5-9 years	1	1	1	DGP	Sp	Not done	Sp	1	Sp	1		Died
1708	2011	2	5-9 years	1	1	1	negative	Not done	Not done	Not done	0				Recovered
1709	2011	3	1-11 months	1	1	1	negative	Not done	Not done	Not done	0				Recovered
1710	2011	3	1-11 months	1	1	1	negative	Not done	Not done	Not done	0				Recovered
1711	2011	3		0	0	0	not done	Not done	Not done	Not done	0				Recovered
1712	2011	3	2-4 years	1	1	1	BGN	Hib	Not done	Not done	1	Hi			Recovered
1713	2011	3	1-11 months	1	1	1	negative	Not done	Not done	Not done	0				Recovered
1714	2011	1	1-11 months	1	1	1	negative	Not done	Not done	Not done	1				Recovered
1715	2011	1	5-9 years	1	1	1	negative	Negative	Not done	Not done	0				Recovered
1716	2011	1	5-9 years	1	1	0	negative	Negative	Not done	Not done	1				Recovered
1717	2011	1	65+ years	1	1	1	DGP	Sp	Not done	Sp	1	Sp	NT		Died
1718	2011	5	15-29 years	1	1	1	DGP	Sp	Not done	Sp	1	Sp	1		Died
1719	2011	3	5-9 years	1	1	0	DGN	Negative	NmX	NmX	1	Nm		X	Recovered
1720	2011	4	15-29 years	1	0	0	negative	Negative	Negative	Negative	0				On treatment
1721	2011	1	5-9 years	1	1	0	DGP	Sp	Not done	Not done	1	Sp			Died
1722	2011	2	15-29 years	1	1	0	DGP	Sp	Not done	Not done	1	Sp			On treatment
1723	2011	1	2-4 years	1	0	0	DGP	Sp	Not done	Not done	1	Sp			On treatment
1724	2011	1	15-29 years	1	1	0	not done	Not done	Not done	Not done	1				Recovered
1725	2011	2	5-9 years	1	0	0	not done	Nm Ind	Not done	Not done	0	Nm			Died
1726	2011	2	2-4 years	1	0	0	DGP	Sp	Not done	Not done	1	Sp			On treatment
1727	2011	2	1-11 months	1	1	1	DGN	Negative	NmX	NmX	1	Nm		X	On treatment
1728	2011	3	5-9 years	0	0	0	not done	Not done	Not done	Not done	0				Recovered
1729	2011	3	2-4 years	1	1	0	negative	Not done	Not done	Sp	1	Sp			Recovered
1730	2011	5	10-14 years	1	0	0	not done	Negative	Negative	Negative	0				Recovered
1731	2011	5	1-11 months	1	1	0	not done	Not done	Not done	Not done	0				Recovered
1732	2011	7	10-14 years	1	0	0	not done	Not done	Not done	Not done	0				On treatment
1733	2011	2	65+ years	1	1	0	negative	Sp	Negative	Sp	1	Sp			Died
1734	2011	3	10-14 years	1	1	1	negative	Negative	Negative	Negative	1				Recovered
1735	2011	3	30-64 years	1	1	1	DGP	Sp	Sp	Negative	1	Sp			Recovered
1736	2011	3	30-64 years	1	1	1	negative	Negative	Negative	Negative	0				Recovered
1737	2011	3	10-14 years	1	1	1	DGP	Sp	Sp	Sp	1	Sp			Recovered
1738	2011	3	5-9 years	1	1	1	negative	Negative	Negative	Not done	1				Recovered
1739	2011	3	10-14 years	1	1	1	DGP	Sp	Sp	Sp	1	Sp	14		Died
1740	2011	3	30-64 years	1	1	1	negative	Not done	Contamin.	Negative	0				Recovered
1741	2011	3	1 year	1	1	0	negative	Not done	Negative	Negative	0				Recovered
1742	2011	5	1 year	1	1	1	DGP	Not done	Not done	Not done	1				Died
1743	2011	5	10-14 years	1	1	1	DGP	Not done	Not done	Sp	1	Sp	1		Recovered
1744	2011	5	30-64 years	1	1	0	negative	Not done	Not done	Not done	0				Recovered
1745	2011	4	15-29 years	1	1	0	DGP	Negative	Not done	Not done	1				Recovered
1746	2011	5	1-11 months	1	1	0	DGP	Not done	Not done	Not done	1				Recovered
1747	2011	6	15-29 years	1	1	0	not done	Not done	Not done	Sp	1	Sp	1		Recovered
1748	2011	8	5-9 years	1	1	1	negative	Not done	Not done	Not done	1				Recovered
1749	2011	11	2-4 years	1	1	0	not done	Not done	Not done	Not done	0				Recovered
1750	2011	12	5-9 years	1	1	1	DGP	Not done	Not done	Not done	1				Recovered
1751	2011	12	2-4 years	1	1	1	DGP	Not done	Not done	Not done	1				Recovered
1752	2011	12	1-11 months	1	0	1	negative	Not done	Not done	Not done	0				Recovered
1753	2011	12	15-29 years	1	1	1	DGP	Not done	Not done	Not done	1				Recovered
1754	2011	2	10-14 years	1	1	0	negative	Negative	NmX	NmX	1	Nm		X	Recovered
1755	2011	2	2-4 years	1	0	0	negative	Negative	NmX	NmX	0	Nm		X	Recovered
1756	2011	1	10-14 years	1	0	0	negative	Negative	Negative	Negative	0				Died
1757	2011	2	15-29 years	1	0	0	DGN	Negative	NmX	NmX	1	Nm		X	Recovered
1758	2011	2	15-29 years	1	0	0	DGP	Sp	Negative	Sp	1	Sp			Recovered
1759	2011	2	1-11 months	1	0	0	DGN	Not done	NmX	NmX	1	Nm		X	Recovered
1760	2011	2	15-29 years	1	0	0	DGP	Sp	Sp	Sp	1	Sp	1		Died
1761	2011	2	15-29 years	1	0	0	not done	Not done	Contamin.	Negative	0				Died
1762	2011	2	15-29 years	1	0	0	not done	Not done	Sp	Sp	0	Sp	1		Died
1763	2011	3	10-14 years	1	1	0	negative	Negative	Negative	Negative	0				Recovered
1764	2011	3	15-29 years	1	1	0	negative	Negative	Negative	Negative	1				Recovered
1765	2011	3	15-29 years	1	0	0	negative	Negative	Negative	Negative	0				Recovered
1766	2011	3	30-64 years	1	1	0	negative	Negative	Negative	Negative	0				Recovered
1767	2011	3	15-29 years	1	0	0	not done	Not done	Not done	Not done	0				Recovered
1768	2011	3	15-29 years	1	1	0	not done	Not done	Not done	Not done	0				Recovered
1769	2011	3	1-11 months	1	1	0	negative	Negative	Negative	Negative	0				Recovered
1770	2011	1	10-14 years	1	1	1	DGP	Sp	Not done	Not done	1	Sp			Recovered
1771	2011	1	2-4 years	1	1	1	negative	Negative	Not done	Not done	1				Recovered
1772	2011	1	5-9 years	1	1	1	negative	Negative	Not done	Not done	1				Recovered
1773	2011	1	10-14 years	1	0	0	DGN	Not done	Not done	Not done	1				Died
1774	2011	2	5-9 years	1	1	1	DGP	Not done	Negative	Sp	1	Sp	1		Recovered
1775	2011	2	2-4 years	1	1	1	negative	Not done	Contamin.	Not done	1				Recovered
1776	2011	2	1-11 months	1	1	1	DGP	Not done	Negative	Not done	1				Recovered
1777	2011	3	15-29 years	1	1	1	DGP	Not done	Contamin.	Sp	1	Sp	1		Died
1778	2011	3	1-11 months	1	1	1	DGP	Not done	Sp	Sp	1	Sp			Recovered
1779	2011	2	10-14 years	1	1	1	negative	Negative	Negative	Sp	1	Sp	1		Recovered
1780	2011	3	1-11 months	1	0	0	negative	Not done	Not done	Not done	0				Recovered
1781	2011	3	2-4 years	1	1	1	negative	Negative	Not done	Sp	0	Sp			Recovered
1782	2011	3	2-4 years	1	1	0	negative	Not done	Not done	Not done	0				Recovered
1783	2011	3	2-4 years	1	1	0	negative	Not done	Not done	Not done	0				Recovered
1784	2011	3	1-11 months	1	1	1	negative	Not done	Not done	Not done	1				Recovered
1785	2011	3	10-14 years	1	1	1	DGN	Negative	NmX	Not done	1	Nm		X	Recovered
1786	2011	3	15-29 years	1	1	1	negative	Negative	Negative	Not done	1				Recovered
1787	2011	3	10-14 years	1	1	1	negative	Not done	Not done	Not done	1				Recovered
1788	2011	3	5-9 years	1	1	0	negative	Not done	Not done	Not done	1				Recovered
1789	2011	4	5-9 years	1	1	0	DGP	Not done	Not done	Not done	1				Died
1790	2011	3	5-9 years	1	1	0	negative	Not done	Not done	Not done	1				Recovered
1791	2011	3	30-64 years	1	0	1	negative	Not done	Not done	Not done	1				Recovered
1792	2011	4	5-9 years	1	1	1	BGN	Not done	Not done	Not done	1				Recovered
1793	2011	4	15-29 years	1	1	1	DGP	Not done	Not done	Not done	1				Recovered
1794	2011	4	5-9 years	1	0	0	DGP	Not done	Not done	Sp	1	Sp	1		Recovered
1795	2011	4	15-29 years	1	0	0	DGP	Not done	Not done	Sp	1	Sp	1		On treatment
1796	2011	5	15-29 years	1	1	0	DGP	Not done	Not done	Sp	1	Sp	5		Died
1797	2011	5	5-9 years	1	1	0	DGP	Not done	Not done	Sp	1	Sp	1		Died
1798	2011	4	30-64 years	1	1	0	negative	Not done	Not done	Sp	1	Sp	14		Recovered
1799	2011	11	15-29 years	1	1	1	DGP	Not done	Not done	Not done	1				Recovered
1800	2011	11	1 year	1	1	0	DGP	Not done	Not done	Not done	1				Recovered
1801	2011	11	5-9 years	1	1	1	DGP	Not done	Not done	Not done	1				Died
1802	2011	11	15-29 years	1	1	1	BGP	Not done	Not done	Not done	1				Recovered
1803	2011	11	2-4 years	1	1	0	DGP	Not done	Not done	Not done	1				Recovered
1804	2011	11	2-4 years	0	0	0	not done	Not done	Not done	Not done	0				Recovered
1805	2011	1	5-9 years	1	0	0	BGN	Negative	Contamin.	Not done	1				Recovered
1806	2011	1	30-64 years	1	0	0	negative	Negative	Contamin.	Negative	0				Recovered
1807	2011	2	15-29 years	1	0	0	DGP	Sp	Sp	Sp	1	Sp	1		Recovered
1808	2011	2	30-64 years	1	0	0	negative	Negative	Contamin.	Negative	0				Recovered
1809	2011	2	1-11 months	1	0	0	DGP	Sp	Sp	Sp	1	Sp	1		Recovered
1810	2011	2	10-14 years	1	0	0	DGP	Sp	Sp	Sp	1	Sp	1		Died
1811	2011	3	1-11 months	1	0	0	DGP	Sp	Sp	Sp	1	Sp	1		Died
1812	2011	2	15-29 years	1	0	0	not done	Not done	Contamin.	Negative	0				Recovered
1813	2011	2	2-4 years	1	0	0	negative	Negative	Negative	Negative	0				Recovered
1814	2011	2	10-14 years	1	0	0	DGP	Sp	Sp	Sp	1	Sp	1		Died
1815	2011	2	2-4 years	1	0	0	negative	Negative	Negative	Negative	0				Recovered
1816	2011	2	5-9 years	1	1	0	DGP	Sp	Sp	Sp	1	Sp	1		Died
1817	2011	3	10-14 years	1	0	0	DGP	Sp	Sp	Sp	1	Sp			Recovered
1818	2011	3	15-29 years	1	1	0	DGP	Sp	Sp	Sp	1	Sp			Died
1819	2011	3	15-29 years	1	0	0	negative	Negative	Negative	Negative	0				Recovered
1820	2011	1	10-14 years	1	0	0	not done	Not done	Not done	Not done	0				Died
1821	2011	1	5-9 years	1	1	0	DGP	Not done	Not done	Not done	1				Died
1822	2011	1	5-9 years	1	1	1	negative	Not done	Not done	Not done	1				Recovered
1823	2011	1	10-14 years	1	1	1	negative	Not done	Negative	Sp	1	Sp	NT		Died
1824	2011	1	10-14 years	1	0	0	DGP	Not done	Not done	Not done	1				Recovered
1825	2011	1	10-14 years	1	1	1	DGP	Not done	Sp	Sp	1	Sp	NT		Recovered
1826	2011	2	1 year	1	1	1	negative	Negative	Contamin.	NmX	1	Nm		X	Recovered
1827	2011	2	1-11 months	1	1	1	negative	Not done	Not done	Not done	1				Died
1828	2011	2	2-4 years	1	1	0	negative	Not done	Not done	Not done	1				Died
1829	2011	2	2-4 years	1	1	0	not done	Not done	Not done	Not done	1				Recovered
1830	2011	2	1-11 months	1	1	0	not done	Not done	Not done	Not done	0				Recovered
1831	2011	2	10-14 years	1	1	1	DGN	Negative	NmX	Not done	1	Nm		X	Died
1832	2011	2	10-14 years	1	1	1	DGP	Sp	Not done	Sp	1	Sp	1		Died
1833	2011	3	1 year	1	1	0	negative	Not done	Not done	Not done	0				Recovered
1834	2011	3	1 year	1	1	1	DGP	Sp	Not done	Not done	1	Sp			Left
1835	2011	3	<1 month	1	1	0	negative	Negative	Negative	Sp	1	Sp			Died
1836	2011	3	15-29 years	1	1	1	DGP	Not done	Negative	Not done	1				Died
1837	2011	3	1-11 months	1	1	0	negative	Not done	Not done	Not done	1				Died
1838	2011	3	1-11 months	1	1	0	negative	Not done	Not done	Not done	0				Recovered
1839	2011	3	1-11 months	1	1	0	DGP	Not done	Not done	Not done	1				Recovered
1840	2011	4	10-14 years	1	0	0	negative	Not done	Not done	Not done	0				Recovered
1841	2011	4	15-29 years	1	0	0	negative	Not done	Not done	Not done	0				Recovered
1842	2011	4	5-9 years	1	0	0	negative	Not done	Not done	Not done	0				Recovered
1843	2011	4	5-9 years	1	1	1	negative	Not done	Negative	Hib	1	Hi			Recovered
1844	2011	4	10-14 years	1	1	1	negative	Not done	Not done	Not done	1				Recovered
1845	2011	4	1 year	1	1	1	negative	Not done	Not done	Negative	0				Recovered
1846	2011	4	1 year	1	1	0	not done	Not done	Not done	Not done	1				Recovered
1847	2011	4	2-4 years	1	1	1	DGP	Sp	Contamin.	Sp	1	Sp			Died
1848	2011	4	15-29 years	1	1	1	negative	Negative	Not done	Sp	1	Sp			Died
1849	2011	4	5-9 years	1	1	1	negative	Not done	Negative	NmX	1	Nm		X	Recovered
1850	2011	4	10-14 years	1	1	1	DGP	Not done	Contamin.	Sp	1	Sp	1		Died
1851	2011	5	30-64 years	0	0	0	not done	Not done	Not done	Not done	0				Died
1852	2011	5	1-11 months	0	0	0	not done	Not done	Not done	Not done	0				Recovered
1853	2011	5	2-4 years	1	1	1	negative	Negative	Not done	Sp	1	Sp	1		Recovered
1854	2011	9	15-29 years	1	0	0	not done	Not done	Not done	Not done	0				Recovered
1855	2011	9	1-11 months	1	0	0	BGN	Not done	Not done	Not done	1				Died
1856	2011	9	1 year	1	0	0	DGN	Not done	Not done	Not done	1				Died
1857	2011	10	1 year	1	1	0	negative	Not done	Not done	Not done	0				Recovered
1858	2011	10	2-4 years	1	1	0	negative	Not done	Not done	Not done	0				Recovered
1859	2011	10	1 year	1	1	0	negative	Not done	Not done	Not done	0				Recovered
1860	2011	11	1 year	1	0	0	negative	Not done	Not done	Not done	0				Recovered
1861	2011	1	15-29 years	1	1	0	DGP	Not done	Not done	Not done	1				Died
1862	2011	3	2-4 years	1	1	0	negative	Not done	Not done	Not done	1				Recovered
1863	2011	3	5-9 years	1	1	0	negative	Negative	Not done	Not done	0				Recovered
1864	2011	3	10-14 years	1	1	0	DGP	Sp	Not done	Sp	1	Sp	1		Recovered
1865	2011	3	5-9 years	1	1	0	DGP	Sp	Not done	Sp	1	Sp			Left
1866	2011	3	10-14 years	1	1	0	negative	Not done	Not done	Not done	1				Recovered
1867	2011	3	30-64 years	1	1	0	not done	Not done	Not done	Not done	1				Recovered
1868	2011	3	10-14 years	1	1	1	negative	Negative	Negative	Sp	1	Sp	12F/12A/12B/44/46		Recovered
1869	2011	5	15-29 years	1	1	1	negative	Negative	Negative	Not done	1				Died
1870	2011	5	5-9 years	1	1	1	DGP	Sp	Not done	Sp	1	Sp	1		Recovered
1871	2011	5		0	0	0	not done	Not done	Not done	Not done	0				Recovered
1872	2011	6	1-11 months	1	1	1	negative	Negative	Negative	Not done	1				Recovered
1873	2011	6	10-14 years	1	1	0	DGP	Sp	Not done	Sp	1	Sp	1		Recovered
1874	2011	2	65+ years	0	0	0	not done	Not done	Not done	Not done	0				Recovered
1875	2011	3	1-11 months	1	1	1	negative	Not done	Not done	Not done	0				Died
1876	2011	3	5-9 years	1	1	1	negative	Not done	Not done	Not done	0				Died
1877	2011	3	1-11 months	1	1	1	negative	Not done	Not done	Not done	0				Recovered
1878	2011	3	1-11 months	1	1	1	negative	Not done	Not done	Not done	0				Recovered
1879	2011	3	30-64 years	1	0	0	DGN	NmW/Y	Not done	Not done	1	Nm			Recovered
1880	2011	3	2-4 years	1	1	1	negative	Not done	Not done	Not done	0				Recovered
1881	2011	3	65+ years	1	1	1	negative	Not done	Not done	Negative	1				Recovered
1882	2011	3	2-4 years	1	1	0	DGN	NmW/Y	Not done	NmW	1	Nm		W	Recovered
1883	2011	3	1-11 months	1	1	1	DGP	Sp	Not done	Sp	1	Sp			Died
1884	2011	3	5-9 years	1	1	1	negative	Not done	Not done	Not done	1				Recovered
1885	2011	3	2-4 years	1	1	1	negative	Not done	Not done	Not done	0				Recovered
1886	2011	3	30-64 years	1	1	1	negative	Negative	Not done	Not done	1				Died
1887	2011	3	1 year	1	1	1	negative	Negative	Not done	Not done	1				Recovered
1888	2011	3	10-14 years	1	1	1	DGN	NmW/Y	Not done	Not done	1	Nm			Recovered
1889	2011	4	5-9 years	1	1	1	DGP	Sp	Not done	Sp	1	Sp	1		Recovered
1890	2011	4	15-29 years	1	1	1	negative	Not done	Not done	Not done	0				Recovered
1891	2011	4	2-4 years	1	0	1	DGN	Negative	Not done	Not done	1				Recovered
1892	2011	4	30-64 years	1	0	1	negative	Negative	Not done	Not done	1				Left
1893	2011	5	1-11 months	1	0	1	negative	Not done	Not done	Not done	0				Recovered
1894	2011	5	30-64 years	1	0	0	negative	Not done	Not done	Not done	0				Died
1895	2011	5	1 year	1	0	0	negative	Not done	Not done	Not done	0				Recovered
1896	2011	3	2-4 years	1	1	0	DGN	NmW/Y	Not done	Not done	1	Nm			Recovered
1897	2011	2	30-64 years	1	1	0	negative	Not done	Not done	Not done	1				Recovered
1898	2011	3	1-11 months	1	1	0	DGN	NmW/Y	Not done	Not done	1	Nm			Died
1899	2011	3	1-11 months	1	1	0	not done	Not done	Not done	Not done	0				Recovered
1900	2011	3	1-11 months	1	1	0	DGN	NmW/Y	Not done	Not done	1	Nm			Recovered
1901	2011	3	2-4 years	0	0	0	not done	Not done	Not done	Not done	0				Recovered
1902	2011	3	1-11 months	1	1	0	negative	Not done	Not done	Not done	1				Left
1903	2011	2	5-9 years	1	1	0	negative	Not done	Not done	Not done	0				Recovered
1904	2011	5	10-14 years	1	1	0	negative	Not done	Not done	Not done	0				Recovered
1905	2011	5	5-9 years	1	1	1	DGP	Not done	Negative	Sp	1	Sp	1		Died
1906	2011	6	10-14 years	1	1	0	negative	Not done	Not done	Not done	1				Recovered
1907	2011	6	10-14 years	1	1	1	negative	Negative	Contamin.	Negative	1				Recovered
1908	2011	6	1-11 months	1	1	1	DGP	Not done	Contamin.	Sp	1	Sp	5		Recovered
1909	2011	7	10-14 years	1	0	0	negative	Not done	Not done	Not done	0				Left
1910	2011	7	15-29 years	1	0	0	DGN	Not done	Not done	Not done	1				Recovered
1911	2011	11	5-9 years	1	0	0	DGP	Not done	Not done	Not done	1				Recovered
1912	2011	12	2-4 years	1	1	0	not done	Not done	Not done	Not done	0				Recovered
1913	2011	12	5-9 years	1	1	1	DGN	Not done	Not done	Not done	1				Recovered
1914	2011	12	15-29 years	1	0	0	negative	Not done	Not done	Not done	0				Recovered
1915	2011	12	30-64 years	1	0	0	BGN	Not done	Not done	Not done	1				Recovered
1916	2011	1	5-9 years	1	1	0	DGN	Not done	Not done	Not done	1				Recovered
1917	2011	1	1-11 months	1	1	0	DGN	Not done	Not done	Not done	1				Died
1918	2011	3	1-11 months	1	0	0	not done	Not done	Not done	Not done	0				Died
1919	2011	3	5-9 years	1	1	1	DGP	Sp	Negative	Sp	1	Sp	1		Died
1920	2011	4	1-11 months	1	0	0	not done	Not done	Not done	Not done	0				Recovered
1921	2011	8	15-29 years	1	1	1	negative	Negative	Contamin.	Negative	1				Died
1922	2011	8	2-4 years	1	1	1	negative	Negative	Contamin.	Sp	1	Sp	14		Recovered
1923	2011	8	1-11 months	1	0	1	DGP	Sp	Negative	Sp	1	Sp	5		Recovered
1924	2011	11	1-11 months	1	0	0	BGN	Not done	Not done	Not done	1				Recovered
1925	2011	2	5-9 years	1	0	1	DGN	NmW/Y	Not done	Not done	1	Nm			Recovered
1926	2011	2	15-29 years	1	0	0	DGP	Not done	Not done	Not done	1				Recovered
1927	2011	2	5-9 years	1	0	1	DGN	NmW/Y	Not done	Not done	1	Nm			Recovered
1928	2011	2	2-4 years	1	1	1	negative	Not done	Not done	Not done	0				Left
1929	2011	2	10-14 years	1	1	1	negative	Not done	Not done	Not done	0				Recovered
1930	2011	2	1 year	1	1	1	negative	Not done	Not done	Not done	0				Recovered
1931	2011	2	1-11 months	0	0	0	not done	Not done	Not done	Not done	0				Recovered
1932	2011	2	1-11 months	1	1	0	DGP	Sp	Not done	Sp	1	Sp	1		Recovered
1933	2011	3	1-11 months	1	1	1	negative	Not done	Not done	Not done	0				Died
1934	2011	3	1-11 months	1	1	1	negative	Not done	Not done	Not done	0				Died
1935	2011	3	10-14 years	1	1	1	DGP	Sp	Not done	Sp	1	Sp	19F		Died
1936	2011	3	1-11 months	1	1	1	DGP	Sp	Not done	Sp	1	Sp	14		Recovered
1937	2011	3	2-4 years	1	1	1	negative	Not done	Not done	Not done	1				Recovered
1938	2011	3	5-9 years	1	0	0	negative	Not done	Not done	Not done	0				Recovered
1939	2011	3	2-4 years	0	0	0	not done	Not done	Not done	Not done	0				Recovered
1940	2011	3	1 year	1	0	0	not done	Not done	Not done	Not done	0				Died
1941	2011	4	2-4 years	1	1	1	DGN	NmW/Y	Not done	Not done	1	Nm			Recovered
1942	2011	4	5-9 years	1	1	1	DGN	NmW/Y	Not done	Not done	1	Nm			Recovered
1943	2011	4	1 year	1	1	1	negative	Not done	Not done	Not done	0				Recovered
1944	2011	4	10-14 years	1	1	1	DGN	NmW/Y	Not done	Not done	1	Nm			Recovered
1945	2011	4	5-9 years	1	0	1	negative	Not done	Not done	Not done	0				Recovered
1946	2011	4	65+ years	1	0	1	negative	Not done	Not done	Not done	0				Recovered
1947	2011	4	5-9 years	1	0	0	DGN	NmW/Y	Not done	Not done	1	Nm			Recovered
1948	2011	5	1-11 months	1	1	0	not done	Not done	Not done	Not done	0				On treatment
1949	2011	5	15-29 years	1	1	0	negative	Not done	Not done	Not done	0				Recovered
1950	2011	6	2-4 years	1	1	0	negative	Not done	Not done	Not done	0				Died
1951	2011	2	15-29 years	1	1	1	DGN	NmW/Y	Not done	Not done	1	Nm			Recovered
1952	2011	2	10-14 years	1	1	1	negative	Not done	Not done	Not done	1				Recovered
1953	2011	2	10-14 years	1	1	0	DGP	Sp	Not done	Sp	1	Sp	1		Recovered
1954	2011	2	30-64 years	1	1	0	DGP	Sp	Not done	Sp	1	Sp			Recovered
1955	2011	3	1-11 months	1	1	0	DGP	Sp	Not done	Sp	1	Sp	2		Died
1956	2011	3		1	1	0	DGN	NmW/Y	Not done	Not done	1	Nm			Died
1957	2011	3	30-64 years	1	1	0	DGN	NmW/Y	Not done	Not done	1	Nm			Recovered
1958	2011	3	2-4 years	1	1	0	DGN	NmW/Y	Not done	Not done	1	Nm			Left
1959	2011	3	5-9 years	1	1	1	negative	Not done	Not done	Not done	0				Recovered
1960	2011	3	5-9 years	1	1	1	negative	Not done	Not done	Not done	0				Recovered
1961	2011	6	10-14 years	1	1	0	DGP	Sp	Not done	Not done	1	Sp			On treatment
1962	2011	6	30-64 years	1	1	0	not done	Not done	Not done	Not done	0				Recovered
1963	2011	6	2-4 years	1	0	1	negative	Negative	Not done	Not done	0				On treatment
1964	2011	6	30-64 years	1	1	1	DGP	Not done	Not done	Not done	1				Recovered
1965	2011	1	10-14 years	1	1	0	DGP	Not done	Not done	Not done	1				Recovered
1966	2011	1	10-14 years	1	1	0	DGN	Not done	Not done	Not done	1				Died
1967	2011	1	15-29 years	1	1	0	DGN	Not done	Not done	Not done	1				Died
1968	2011	1	15-29 years	1	1	0	DGP	Not done	Not done	Not done	1				Died
1969	2011	1	2-4 years	1	1	0	DGN	Not done	Not done	Not done	1				Recovered
1970	2011	2	5-9 years	1	1	0	not done	Not done	Not done	Not done	1				Recovered
1971	2011	2	15-29 years	0	0	0	not done	Not done	Not done	Not done	0				Recovered
1972	2011	2	5-9 years	1	1	0	not done	Not done	Not done	Not done	1				Died
1973	2011	2	2-4 years	1	1	0	BGN	Not done	Not done	Not done	1				Recovered
1974	2011	2	1-11 months	1	1	0	not done	Not done	Not done	Not done	1				Recovered
1975	2011	2	10-14 years	1	1	0	DGP	Sp	Not done	Sp	1	Sp	NT		Recovered
1976	2011	2	1 year	1	1	0	not done	Not done	Not done	Not done	1				Recovered
1977	2011	3	5-9 years	1	1	0	not done	Not done	Not done	Not done	1				Recovered
1978	2011	3	1-11 months	1	1	0	not done	Not done	Not done	Sp	1	Sp	NT		Recovered
1979	2011	3	2-4 years	1	1	0	not done	Not done	Not done	Not done	0				Died
1980	2011	3	1-11 months	1	1	0	not done	Not done	Not done	Not done	0				Recovered
1981	2011	3	15-29 years	1	1	0	DGP	Not done	Not done	Not done	1				Recovered
1982	2011	3	5-9 years	1	1	0	not done	Not done	Not done	Not done	1				Recovered
1983	2011	4	10-14 years	1	1	0	not done	Not done	Not done	Sp	1	Sp	1		Recovered
1984	2011	3	1-11 months	1	1	0	not done	Not done	Not done	Sp	0	Sp	5		Recovered
1985	2011	1	30-64 years	1	1	0	negative	Not done	Not done	Not done	0				Recovered
1986	2011	1	5-9 years	0	1	0	not done	Not done	Not done	Not done	1				Recovered
1987	2011	1	1-11 months	0	1	0	not done	Not done	Not done	Not done	1				Recovered
1988	2011	3	10-14 years	1	1	1	negative	Not done	Negative	Negative	0				Recovered
1989	2011	3	1 year	1	1	1	negative	Not done	Negative	Negative	1				Recovered
1990	2011	3	2-4 years	1	1	1	negative	Not done	NmX	NmX	1	Nm		X	Recovered
1991	2011	3	15-29 years	1	1	1	DGP	Not done	Negative	Sp	1	Sp	18C/18F/18B/18A		Recovered
1992	2011	1	2-4 years	1	1	1	BGN	Not done	Contamin.	Negative	1				Recovered
1993	2011	1	5-9 years	1	1	0	DGN	Not done	Not done	Not done	1				Recovered
1994	2011	2	1 year	1	1	0	negative	Not done	Not done	Not done	1				Recovered
1995	2011	2	5-9 years	1	1	0	negative	Not done	Not done	Not done	0				On treatment
1996	2011	2	2-4 years	1	1	1	DGP	Not done	Contamin.	Sp	1	Sp	1		On treatment
1997	2011	2	1-11 months	1	1	1	negative	Not done	Negative	Sp	1	Sp	23F		Died
1998	2011	2	1-11 months	1	1	0	negative	Not done	Contamin.	Not done	0				On treatment
1999	2011	2	15-29 years	1	1	1	negative	Not done	Not done	Not done	1				Recovered
[truncated: 10,170 more rows]
